# Supplementary material for: Revision of Anadimonia Ogloblin, support for synonymy with Trichocerophysa Gressitt & Kimoto (Coleoptera, Chrysomelidae, Galerucinae, Galerucitae), with descriptions of one new genus and nine new species
Source: Zookeys. 2026 Mar 30;1275:169–209. doi: 10.3897/zookeys.1275.179136 (PMC13054337; doi:10.3897/zookeys.1275.179136)
Supplement: XML Treatment for Anadimonia [file zookeys.1275.179136-treatment1.xml]

<!DOCTYPE tp:taxon-treatment
  PUBLIC "-//TaxonX//DTD Taxonomic Treatment Publishing DTD v0 20100105//EN" "tax-treatment-NSO.dtd">
<tp:taxon-treatment xmlns:tp="http://www.plazi.org/taxpub"><tp:treatment-meta><kwd-group><label>Taxon classification</label><kwd>
              <named-content content-type="kingdom">Animalia</named-content>
            </kwd><kwd>
              <named-content content-type="order">Coleoptera</named-content>
            </kwd><kwd>
              <named-content content-type="family">Chrysomelidae</named-content>
            </kwd></kwd-group><mixed-citation publication-type="journal"><person-group><name><surname>Lee</surname><given-names>Chi-Feng</given-names></name><name><surname>Bezděk</surname><given-names>Jan</given-names></name></person-group><article-title>Revision of <italic><tp:taxon-name><tp:taxon-name-part taxon-name-part-type="genus" reg="Anadimonia">Anadimonia</tp:taxon-name-part></tp:taxon-name></italic> Ogloblin, support for synonymy with <italic><tp:taxon-name><tp:taxon-name-part taxon-name-part-type="genus" reg="Trichocerophysa">Trichocerophysa</tp:taxon-name-part></tp:taxon-name></italic> Gressitt &amp; Kimoto (<tp:taxon-name><tp:taxon-name-part taxon-name-part-type="order" reg="Coleoptera">Coleoptera</tp:taxon-name-part></tp:taxon-name>, <tp:taxon-name><tp:taxon-name-part taxon-name-part-type="family" reg="Chrysomelidae">Chrysomelidae</tp:taxon-name-part></tp:taxon-name>, <tp:taxon-name><tp:taxon-name-part taxon-name-part-type="subfamily" reg="Galerucinae">Galerucinae</tp:taxon-name-part></tp:taxon-name>, <tp:taxon-name><tp:taxon-name-part taxon-name-part-type="supertribe" reg="Galerucitae">Galerucitae</tp:taxon-name-part></tp:taxon-name>), with descriptions of one new genus and nine new species</article-title><source>Zookeys</source><day>30</day><month>03</month><year>2026</year><volume>1275</volume><fpage>169</fpage><lpage>209</lpage><pub-id pub-id-type="doi">10.3897/zookeys.1275.179136</pub-id></mixed-citation></tp:treatment-meta><tp:nomenclature><tp:taxon-name><object-id xmlns:xlink="http://www.w3.org/1999/xlink" content-type="arpha" xlink:type="simple">564A6C61-597E-5CAA-91D7-D5C38ECB46EF</object-id>
                		<tp:taxon-name-part taxon-name-part-type="genus" reg="Anadimonia">Anadimonia</tp:taxon-name-part>
                	</tp:taxon-name><tp:taxon-authority>Ogloblin, 1936</tp:taxon-authority><tp:nomenclature-citation-list><tp:nomenclature-citation><tp:taxon-name>
                <tp:taxon-name-part taxon-name-part-type="genus" reg="Anadimonia">Anadimonia</tp:taxon-name-part>
              </tp:taxon-name><comment> Ogloblin, 1936: 127. Type species <tp:taxon-name><tp:taxon-name-part taxon-name-part-type="genus" reg="Anadimonia">Anadimonia</tp:taxon-name-part> <tp:taxon-name-part taxon-name-part-type="species" reg="potanini">potanini</tp:taxon-name-part></tp:taxon-name> Ogloblin, 1936, by original designation. Type locality: China.</comment></tp:nomenclature-citation><tp:nomenclature-citation><tp:taxon-name>
                <tp:taxon-name-part taxon-name-part-type="genus" reg="Trichocerophysa">Trichocerophysa</tp:taxon-name-part>
              </tp:taxon-name><comment> Gressitt &amp; Kimoto, 1963: 471. Type species: <tp:taxon-name><tp:taxon-name-part taxon-name-part-type="genus" reg="Trichocerophysa">Trichocerophysa</tp:taxon-name-part> <tp:taxon-name-part taxon-name-part-type="species" reg="latifascia">latifascia</tp:taxon-name-part></tp:taxon-name> Gressitt &amp; Kimoto, 1963, by original designation. Synonymized by <xref ref-type="bibr" rid="B5">Kimoto (1989)</xref>.</comment></tp:nomenclature-citation></tp:nomenclature-citation-list></tp:nomenclature><tp:treatment-sec sec-type="Diagnosis"><title>Diagnosis.</title><p>Adults of <italic><tp:taxon-name><tp:taxon-name-part taxon-name-part-type="genus" reg="Anadimonia">Anadimonia</tp:taxon-name-part></tp:taxon-name></italic> Ogloblin are similar to those of <italic><tp:taxon-name><tp:taxon-name-part taxon-name-part-type="genus" reg="Mimastracella">Mimastracella</tp:taxon-name-part></tp:taxon-name></italic> Jacoby &amp; <italic><tp:taxon-name><tp:taxon-name-part taxon-name-part-type="genus" reg="Anatrimonia">Anatrimonia</tp:taxon-name-part></tp:taxon-name></italic> gen. nov. but differ in having the antennal insertions even with anterior margins of the eyes (Fig. <xref ref-type="fig" rid="F1">1E</xref>) [antennal insertions posterior to anterior margins of eyes in <italic><tp:taxon-name><tp:taxon-name-part taxon-name-part-type="genus" reg="Anatrimonia">Anatrimonia</tp:taxon-name-part></tp:taxon-name></italic> gen. nov. (Fig. <xref ref-type="fig" rid="F1">1F</xref>)], anterofrontal ridges well developed (Fig. <xref ref-type="fig" rid="F1">1E</xref>) [anterofrontal ridges reduced in <italic><tp:taxon-name><tp:taxon-name-part taxon-name-part-type="genus" reg="Anatrimonia">Anatrimonia</tp:taxon-name-part></tp:taxon-name></italic> gen. nov. (Fig. <xref ref-type="fig" rid="F1">1F</xref>)], open anterior coxal cavities (closed anterior coxal cavities in <italic><tp:taxon-name><tp:taxon-name-part taxon-name-part-type="genus" reg="Anatrimonia">Anatrimonia</tp:taxon-name-part></tp:taxon-name></italic> gen. nov.), antennomere III shorter than IV (antennomere III longer than IV in <italic><tp:taxon-name><tp:taxon-name-part taxon-name-part-type="genus" reg="Mimastracella">Mimastracella</tp:taxon-name-part></tp:taxon-name></italic> and <italic><tp:taxon-name><tp:taxon-name-part taxon-name-part-type="genus" reg="Anatrimonia">Anatrimonia</tp:taxon-name-part></tp:taxon-name></italic> gen. nov.), pronotum with lateral depressions and abbreviated medially (pronotum with lateral depressions interrupted by median groove in <italic><tp:taxon-name><tp:taxon-name-part taxon-name-part-type="genus" reg="Anatrimonia">Anatrimonia</tp:taxon-name-part></tp:taxon-name></italic> gen. nov.), apical margin of last abdominal ventrite with no modification in males (apical margin of abdominal ventrite with median depressions in males of <italic><tp:taxon-name><tp:taxon-name-part taxon-name-part-type="genus" reg="Mimastracella">Mimastracella</tp:taxon-name-part></tp:taxon-name></italic> and <italic><tp:taxon-name><tp:taxon-name-part taxon-name-part-type="genus" reg="Anatrimonia">Anatrimonia</tp:taxon-name-part></tp:taxon-name></italic> gen. nov.), and asymmetricalalal aedeagus (symmetricalal aedeagus in <italic><tp:taxon-name><tp:taxon-name-part taxon-name-part-type="genus" reg="Mimastracella">Mimastracella</tp:taxon-name-part></tp:taxon-name></italic> and <italic><tp:taxon-name><tp:taxon-name-part taxon-name-part-type="genus" reg="Anatrimonia">Anatrimonia</tp:taxon-name-part></tp:taxon-name></italic> gen. nov.).</p><fig id="F1" position="float" orientation="portrait"><object-id xmlns:xlink="http://www.w3.org/1999/xlink" content-type="doi" xlink:type="simple">10.3897/zookeys.1275.179136.figure1</object-id><object-id xmlns:xlink="http://www.w3.org/1999/xlink" content-type="arpha" xlink:type="simple">415DF77E-3F75-578E-BF1E-1D8C5062F3CC</object-id><label>Figure 1.</label><caption><p>Type specimens and labels <bold>A</bold>. <italic><tp:taxon-name><tp:taxon-name-part taxon-name-part-type="genus" reg="Anadimonia">Anadimonia</tp:taxon-name-part> <tp:taxon-name-part taxon-name-part-type="species" reg="potanini">potanini</tp:taxon-name-part></tp:taxon-name></italic> Ogloblin, 1936, syntype, dorsal view; <bold>B</bold>. Ditto, aedeagus, dorsal view; <bold>C</bold>. Ditto, aedeagus, lateral view; <bold>D</bold>. Labels pinned with syntype; <bold>E</bold>. Ditto, front view; <bold>F</bold>. <italic><tp:taxon-name><tp:taxon-name-part taxon-name-part-type="genus" reg="Trichocerophysa">Trichocerophysa</tp:taxon-name-part> <tp:taxon-name-part taxon-name-part-type="species" reg="hainana">hainana</tp:taxon-name-part></tp:taxon-name></italic> Gressitt &amp; Kimoto, 1963, holotype, front view; <bold>G</bold>. <italic><tp:taxon-name><tp:taxon-name-part taxon-name-part-type="genus" reg="Trichocerophysa">Trichocerophysa</tp:taxon-name-part> <tp:taxon-name-part taxon-name-part-type="species" reg="latifascia">latifascia</tp:taxon-name-part></tp:taxon-name></italic> Gressitt &amp; Kimoto, 1963, holotype, dorsal view; <bold>H</bold>. Ditto, lateral view; <bold>I</bold>. Labels pinned with holotype.</p></caption><graphic xmlns:xlink="http://www.w3.org/1999/xlink" xlink:href="zookeys-1275-169_article-179136__-g001.jpg" id="oo_1573554.jpg" position="float" orientation="portrait" xlink:type="simple"><uri content-type="original_file" xlink:type="simple">https://binary.pensoft.net/fig/1573554</uri></graphic></fig></tp:treatment-sec><tp:treatment-sec sec-type="Description"><title>Description.</title><p>Coloration: generally black, yellow, or white but without metallic color. Body length 4.6–7.0 mm.</p><p>Head (Fig. <xref ref-type="fig" rid="F1">1E</xref>). Labrum trapezoidal, transverse, with six pores in transverse row bearing pale setae, anterior margin medially depressed. Anterior surface of head very short, almost impunctate and glabrous, several setae on anterior margin of clypeus and anterofrontal ridge. Interantennal space narrow, 0.95–1.03 × as wide as diameter of antennal insertion, antennal insertions at level of anterior margins of eyes. Frontal tubercles flat, glabrous; with median longitudinal groove, apically extending into antennal calli, antennal calli visible. Vertex smooth but with dense setae. Antennae filiform, covered with dense setae, antennomere II a little shorter than III, III much shorter than remaining antennomeres; VIII and IX apically widened in males (Fig. <xref ref-type="fig" rid="F3">3A</xref>), but normal in females (Fig. <xref ref-type="fig" rid="F3">3B</xref>).</p><p>Pronotum 1.95–2.03 × as broad as long, lateral margins slightly rounded, basally narrowed. Disc glabrous, covered with sparse, coarse punctures at sides, with a broad oblique depression at each side, median longitudinal groove not clear. Margined on all sides. Anterior and posterior margins with dense setae, lateral margins without setae. Anterior angles moderately strongly bent downwards, posterior angles rectangular, all angles with setigerous, pore bearing, long, pale setae. Scutellum subtriangular, with dense setae and rounded apex.</p><p>Elytra 1.60–1.68 × as long as wide, with extremely dense setae, parallel sided from base to basal 1/4, then rounded, widest at apical 1/4. Humeral calli well developed. Epipleura broad at base, gradually narrowed from basal 1/3, abbreviated near apex. Macropterous.</p><p>Ventral surface sparsely covered with fine punctures and pale setae. Anterior coxal cavities widely open. Prosternal process not visible between procoxae. Abdomen simple, posterior margin of last ventrite not modified in both sexes.</p><p>Legs slender. Tibiae lacking apical spines. Protarsomeres I not modified in males. Metatarsomere I similar to pro- and mesotarsomeres I, shorter than II and III combined. Tarsal claws bifid in both sexes.</p><p>Aedeagus (Fig. <xref ref-type="fig" rid="F3">3C</xref>) slender, apex asymmetricalalal; internal sac with only one long endophallic sclerite.</p><p>Gonocoxae (Fig. <xref ref-type="fig" rid="F3">3F</xref>) short, tightly conjunct basally; each gonocoxa with eight long setae at apex, apex narrowly rounded, base membranous, with one extremely slender and longitudinal sclerite. Ventrite VIII (Fig. <xref ref-type="fig" rid="F3">3E</xref>) wide, with dense setae along medial surface of apical margin; disc with dense, tiny setae near medial area. Spermathecal receptaculum (Fig. <xref ref-type="fig" rid="F3">3G</xref>) strongly swollen; pump wide and curved; sclerotized spermathecal duct wide but short.</p></tp:treatment-sec><tp:treatment-sec sec-type="Included species"><title>Included species.</title><p><italic><tp:taxon-name><tp:taxon-name-part taxon-name-part-type="genus" reg="Anadimonia">Anadimonia</tp:taxon-name-part> <tp:taxon-name-part taxon-name-part-type="species" reg="potanini">potanini</tp:taxon-name-part></tp:taxon-name></italic> Ogloblin, 1936.</p></tp:treatment-sec><tp:treatment-sec><!--Section generated to contain objects referenced in tp:taxon-treatment.--><fig id="F3" position="float" orientation="portrait"><object-id xmlns:xlink="http://www.w3.org/1999/xlink" content-type="doi" xlink:type="simple">10.3897/zookeys.1275.179136.figure3</object-id><object-id xmlns:xlink="http://www.w3.org/1999/xlink" content-type="arpha" xlink:type="simple">5B7242EF-8891-5F2A-B32F-663C3BB4A236</object-id><label>Figure 3.</label><caption><p><italic><tp:taxon-name><tp:taxon-name-part taxon-name-part-type="genus" reg="Anadimonia">Anadimonia</tp:taxon-name-part> <tp:taxon-name-part taxon-name-part-type="species" reg="potanini">potanini</tp:taxon-name-part></tp:taxon-name></italic> Ogloblin <bold>A</bold>. Antenna, male; <bold>B</bold>. Antenna, female; <bold>C</bold>. Aedeagus, dorsal view; <bold>D</bold>. Aedeagus, lateral view; <bold>E</bold>. Abdominal ventrite VIII, female; <bold>F</bold>. Gonocoxae; <bold>G</bold>. Spermatheca.</p></caption><graphic xmlns:xlink="http://www.w3.org/1999/xlink" xlink:href="zookeys-1275-169_article-179136__-g003.jpg" id="oo_1573556.jpg" position="float" orientation="portrait" xlink:type="simple"><uri content-type="original_file" xlink:type="simple">https://binary.pensoft.net/fig/1573556</uri></graphic></fig></tp:treatment-sec><ref-list><ref id="B5"><mixed-citation xmlns:xlink="http://www.w3.org/1999/xlink" xlink:type="simple">Kimoto S (1989) <tp:taxon-name><tp:taxon-name-part taxon-name-part-type="family">Chrysomelidae</tp:taxon-name-part></tp:taxon-name> (<tp:taxon-name><tp:taxon-name-part taxon-name-part-type="order">Coleoptera</tp:taxon-name-part></tp:taxon-name>) of Thailand, Cambodia, Laos, and Vietnam. IV. <tp:taxon-name><tp:taxon-name-part taxon-name-part-type="subfamily">Galerucinae</tp:taxon-name-part></tp:taxon-name>. Esakia 27: 1–241. <ext-link xlink:href="10.5109/2511" ext-link-type="doi" xlink:type="simple">https://doi.org/10.5109/2511</ext-link></mixed-citation></ref></ref-list></tp:taxon-treatment>
