# Supplementary material for: Revision of Anadimonia Ogloblin, support for synonymy with Trichocerophysa Gressitt & Kimoto (Coleoptera, Chrysomelidae, Galerucinae, Galerucitae), with descriptions of one new genus and nine new species
Source: Zookeys. 2026 Mar 30;1275:169–209. doi: 10.3897/zookeys.1275.179136 (PMC13054337; doi:10.3897/zookeys.1275.179136)
Supplement: XML Treatment for Anadimonia potanini [file zookeys.1275.179136-treatment2.xml]

<!DOCTYPE tp:taxon-treatment
  PUBLIC "-//TaxonX//DTD Taxonomic Treatment Publishing DTD v0 20100105//EN" "tax-treatment-NSO.dtd">
<tp:taxon-treatment xmlns:tp="http://www.plazi.org/taxpub"><tp:treatment-meta><kwd-group><label>Taxon classification</label><kwd>
              <named-content content-type="kingdom">Animalia</named-content>
            </kwd><kwd>
              <named-content content-type="order">Coleoptera</named-content>
            </kwd><kwd>
              <named-content content-type="family">Chrysomelidae</named-content>
            </kwd></kwd-group><mixed-citation publication-type="journal"><person-group><name><surname>Lee</surname><given-names>Chi-Feng</given-names></name><name><surname>Bezděk</surname><given-names>Jan</given-names></name></person-group><article-title>Revision of <italic><tp:taxon-name><tp:taxon-name-part taxon-name-part-type="genus" reg="Anadimonia">Anadimonia</tp:taxon-name-part></tp:taxon-name></italic> Ogloblin, support for synonymy with <italic><tp:taxon-name><tp:taxon-name-part taxon-name-part-type="genus" reg="Trichocerophysa">Trichocerophysa</tp:taxon-name-part></tp:taxon-name></italic> Gressitt &amp; Kimoto (<tp:taxon-name><tp:taxon-name-part taxon-name-part-type="order" reg="Coleoptera">Coleoptera</tp:taxon-name-part></tp:taxon-name>, <tp:taxon-name><tp:taxon-name-part taxon-name-part-type="family" reg="Chrysomelidae">Chrysomelidae</tp:taxon-name-part></tp:taxon-name>, <tp:taxon-name><tp:taxon-name-part taxon-name-part-type="subfamily" reg="Galerucinae">Galerucinae</tp:taxon-name-part></tp:taxon-name>, <tp:taxon-name><tp:taxon-name-part taxon-name-part-type="supertribe" reg="Galerucitae">Galerucitae</tp:taxon-name-part></tp:taxon-name>), with descriptions of one new genus and nine new species</article-title><source>Zookeys</source><day>30</day><month>03</month><year>2026</year><volume>1275</volume><fpage>169</fpage><lpage>209</lpage><pub-id pub-id-type="doi">10.3897/zookeys.1275.179136</pub-id></mixed-citation></tp:treatment-meta><tp:nomenclature><tp:taxon-name><object-id xmlns:xlink="http://www.w3.org/1999/xlink" content-type="arpha" xlink:type="simple">EC0408A4-74A4-515A-8A2E-11B9B1DA8139</object-id>
                		<tp:taxon-name-part taxon-name-part-type="genus" reg="Anadimonia">Anadimonia</tp:taxon-name-part> <tp:taxon-name-part taxon-name-part-type="species" reg="potanini">potanini</tp:taxon-name-part>
                	</tp:taxon-name><tp:taxon-authority>Ogloblin, 1936</tp:taxon-authority><xref ref-type="fig" rid="F1">Figs 1A–E</xref><xref ref-type="fig" rid="F1">, 1G–I</xref><xref ref-type="fig" rid="F2">, 2</xref><xref ref-type="fig" rid="F3">, 3</xref><tp:nomenclature-citation-list><tp:nomenclature-citation><tp:taxon-name><tp:taxon-name-part taxon-name-part-type="genus" reg="Anadimonia">Anadimonia</tp:taxon-name-part> <tp:taxon-name-part taxon-name-part-type="species" reg="potanini">potanini</tp:taxon-name-part></tp:taxon-name><comment> Ogloblin, 1936: 128 (China: Sichuan).</comment></tp:nomenclature-citation><tp:nomenclature-citation><tp:taxon-name><tp:taxon-name-part taxon-name-part-type="genus" reg="Trichocerophysa">Trichocerophysa</tp:taxon-name-part> <tp:taxon-name-part taxon-name-part-type="species" reg="latifascia">latifascia</tp:taxon-name-part></tp:taxon-name><comment> Gressitt &amp; Kimoto, 1963: 472 (China: Guizhou); <xref ref-type="bibr" rid="B12">Medvedev and Sprecher-Uebersax 1998</xref>: 29 (Nepal). Syn. nov.</comment></tp:nomenclature-citation><tp:nomenclature-citation><tp:taxon-name><tp:taxon-name-part taxon-name-part-type="genus" reg="Anadimonia">Anadimonia</tp:taxon-name-part> <tp:taxon-name-part taxon-name-part-type="species" reg="latifascia">latifascia</tp:taxon-name-part></tp:taxon-name><comment>: <xref ref-type="bibr" rid="B5">Kimoto 1989</xref>: 33 (Vietnam).</comment></tp:nomenclature-citation></tp:nomenclature-citation-list></tp:nomenclature><tp:treatment-sec sec-type="Type specimen examined"><title>Type specimen examined.</title><p><italic><tp:taxon-name><tp:taxon-name-part taxon-name-part-type="genus" reg="Anadimonia">Anadimonia</tp:taxon-name-part> <tp:taxon-name-part taxon-name-part-type="species" reg="potanini">potanini</tp:taxon-name-part></tp:taxon-name></italic>. Several syntypes are deposited in <abbrev xmlns:xlink="http://www.w3.org/1999/xlink" content-type="institution" xlink:title="Zoological Institute, Russian Academy of Science, St. Petersburg, Russia" xlink:type="simple">ZIN</abbrev>. One male (Fig. <xref ref-type="fig" rid="F1">1A–E</xref>) was studied: “(no letters) [gold circle label] // Межд. Ян-чжин-мын [= between Yan-tshin-myn] / и Чун-цзынь [= and Tshun-tsin] / 23-VII-93 / Потанин [= Potanin] // Coll. [h] / A. Semenov-Tian-Shansky [p, w] // (no letters) [red label]”.</p><p><italic><tp:taxon-name><tp:taxon-name-part taxon-name-part-type="genus" reg="Trichocerophysa">Trichocerophysa</tp:taxon-name-part> <tp:taxon-name-part taxon-name-part-type="species" reg="latifascia">latifascia</tp:taxon-name-part></tp:taxon-name></italic>. <bold><italic>Holotype</italic></bold> • (Fig. <xref ref-type="fig" rid="F1">1</xref> G–I) (♂, <abbrev xmlns:xlink="http://www.w3.org/1999/xlink" content-type="institution" xlink:title="Naturhistorisches Museum, Basel, Switzerland" xlink:type="simple">NHMB</abbrev>, by original designation): “Kiautschau / China [p, w] // Museum Frey / Tutzing [p, w] // HOLOTYPE [p] / Trichocerophysa / latifascia [h] / Gressitt &amp; Kimoto [p, r] // Trichocerophysa / latifascia / G &amp; K [h] / J. L. Gressitt det. [p, w]”. <bold><italic>Paratypes</italic></bold>. • 1♀ (<abbrev xmlns:xlink="http://www.w3.org/1999/xlink" content-type="institution" xlink:title="Naturhistorisches Museum, Basel, Switzerland" xlink:type="simple">NHMB</abbrev>): “Kiautschau / China [p, w] // Museum Frey / Tutzing [p, w] // ♀ [h, w] // Trichocerophysa / latifascia / Gress. &amp; Kim. [h] / Gressitt &amp; Kimoto det. 196[p]2 [h, w] // ALLOTYPE [p] / Trichocerophysa / S. Kimoto &amp; [h] / J. L. Gressitt [p, r]”; 1♀ (<abbrev xmlns:xlink="http://www.w3.org/1999/xlink" content-type="institution" xlink:title="Naturhistorisches Museum, Basel, Switzerland" xlink:type="simple">NHMB</abbrev>): “Kiautschau / China [p, w] // Museum Frey / Tutzing [p, w] // PARATYPE [p] / Trichocerophysa / latifascia [h] / Gressitt &amp; Kimoto [p, y] // Trichocerophysa / latifascia / G &amp; K [h] / J. L. Gressitt det. 196[p]1 [h, w]”; 1♂ (<abbrev xmlns:xlink="http://www.w3.org/1999/xlink" content-type="institution" xlink:title="Bernice P. Bishop Museum, Hawaii, USA" xlink:type="simple">BPBM</abbrev>): “Kiautschau / China [p, w] // ♂ [h, w] // spec. ad / Cerophysa [h, w] // Museum Frey / Tutzing [p, w] // PARATYPE [p] / Trichocerophysa / latifasciata [h] / Gressitt &amp; Kimoto [p, y] // Trichocerophysa / latifascia / G &amp; K [h] / J. L. Gressitt det. 196[p]1 [h, w]”; 1♂ (<abbrev xmlns:xlink="http://www.w3.org/1999/xlink" content-type="institution" xlink:title="Bernice P. Bishop Museum, Hawaii, USA" xlink:type="simple">BPBM</abbrev>): “Kiautschau / China [p, w] // ♂ [h, w] // Museum Frey / Tutzing [p, w] // genus / Tricho- [h, w] // N. 111 [h, w] // Trichocerophysa / latifascia / para ♂ G &amp; K [h] / J. L. Gressitt det. [p, w] // PARATYPE [p] ♂ / Trichocerophysa / latifascia [h] / Gressitt &amp; Kimoto [p, y]”; 1♀ (<abbrev xmlns:xlink="http://www.w3.org/1999/xlink" content-type="institution" xlink:title="The Natural History Museum, London, UK" xlink:type="simple">NHMUK</abbrev>): “Kiautschau / China [p, w] // ♂ [h, w] // Museum Frey / Tutzing [p, w] // PARATYPE [p] ♂ / Trichocerophysa / latifascia [h] / Gressitt &amp; Kimoto [p, y] // Para- / type [p, w, circle label with yellow border] // Brit. Mus. / 1963-245. [p, w]”.</p></tp:treatment-sec><tp:treatment-sec sec-type="Additional specimen examined"><title>Additional specimen examined</title><p><bold>(<italic>n</italic> = 13)</bold>. <bold>China</bold> • Fujian: coll. H. Hebauer: 2♂, 4♀ + 5 exs. (<abbrev xmlns:xlink="http://www.w3.org/1999/xlink" xlink:title="Hans Hebauer’s collection, Rain, Germany" xlink:type="simple">HHCR</abbrev>: 2♂ + 5 ex., <abbrev xmlns:xlink="http://www.w3.org/1999/xlink" xlink:title="Ron Beenen’s collection, Nieuwegein, Netherlands" xlink:type="simple">RBCN</abbrev>: 4♀), Ziyungdongshan, NW slopes, <named-content xmlns:xlink="http://www.w3.org/1999/xlink" content-type="dwc:verbatimCoordinates" xlink:type="simple">25°46'N, 117°20'E</named-content>, 700–1100 m, 29.IV.2008, leg. J. Turna; <bold>Vietnam</bold> • Hoang Lien Son: 1♂ (<abbrev xmlns:xlink="http://www.w3.org/1999/xlink" content-type="institution" xlink:title="Naturhistorisches Museum, Basel, Switzerland" xlink:type="simple">NHMB</abbrev>), Sa Pa, 11–15.V.1990, leg. V. Kubáň.</p></tp:treatment-sec><tp:treatment-sec sec-type="Diagnosis"><title>Diagnosis.</title><p>Easily diagnosed based on generic diagnosis since it is monotypic genus.</p></tp:treatment-sec><tp:treatment-sec sec-type="Description"><title>Description.</title><p>Length 4.8–6.0 mm, width 2.3–2.7 mm. General color yellowish-brown (Fig. <xref ref-type="fig" rid="F2">2</xref>); antennae apically darkened of antennomeres VI; scutellum black; elytra black with broad, transverse white band at middle; metathoracic ventrites black, most of abdomen black in males, but two apical abdominal ventrites black in females. Antennae (Fig. <xref ref-type="fig" rid="F3">3A</xref>) filiform in males, antennomeres VIII–IX apically widened, ratio of lengths of antennomeres I–XI 1.0 : 0.5 : 0.7 : 1.0 : 0.9 : 1.0 : 1.0 : 1.1 : 1.0 : 0.9 : 1.3; ratio of length to width of antennomeres I–XI 2.6 : 2.2 : 2.3 : 2.9 : 2.9 : 3.0 : 2.8 : 2.6 : 2.6 : 3.2 : 4.5; similar in females, but antennomeres VIII and IX normal, ratio of lengths of antennomeres I–IX (X and XI missing) (Fig. <xref ref-type="fig" rid="F3">3B</xref>) 1.0 : 0.6 : 0.7 : 1.0 : 0.9 : 0.9 : 1.0 : 1.0 : 1.0; ratio of length to width of antennomeres I–IX 2.9 : 2.4 : 3.1 : 4.2 : 3.5 : 3.4 : 3.6 : 3.7 : 3.6. Pronotum 1.95–2.03 × wider than long; lateral margins slightly rounded and basally narrowed, basal margin and apical margin straight; disc with a broad oblique depression at each side, median longitudinal groove obsolete. Elytra 1.60–1.68 × longer than wide; with extremely dense setae, parallel sided from base to basal 1/4, then rounded, widest at apical 1/4. Aedeagus (Fig. <xref ref-type="fig" rid="F3">3C, D</xref>) slender, ~ 6.3 × longer than wide; lateral margins parallel from base to apical 1/3, apical 1/3 to apex asymmetrical, apex narrowly rounded; slightly and curved near apex and base in lateral view; with one long endophallic sclerite, 0.7 × as long as aedeagus, swollen from apex to apical 1/3, apex with dense teeth. Gonocoxae (Fig. <xref ref-type="fig" rid="F3">3F</xref>) short, tightly conjunct basally; each gonocoxa with eight long setae at apex, apex narrowly rounded, base membranous, with one extremely slender and longitudinal sclerite. Ventrite VIII (Fig. <xref ref-type="fig" rid="F3">3E</xref>) wide, with dense setae along medial surface of apical margin; disc with dense tiny setae near medial area; spiculum extremely long. Spermathecal receptaculum (Fig. <xref ref-type="fig" rid="F3">3G</xref>) strongly swollen; pump wide and curved; sclerotized spermathecal duct wide but short.</p><fig id="F2" position="float" orientation="portrait"><object-id xmlns:xlink="http://www.w3.org/1999/xlink" content-type="doi" xlink:type="simple">10.3897/zookeys.1275.179136.figure2</object-id><object-id xmlns:xlink="http://www.w3.org/1999/xlink" content-type="arpha" xlink:type="simple">6E679B66-F448-5267-A750-F3437E54B478</object-id><label>Figure 2.</label><caption><p>Habitus of <italic><tp:taxon-name><tp:taxon-name-part taxon-name-part-type="genus" reg="Anadimonia">Anadimonia</tp:taxon-name-part> <tp:taxon-name-part taxon-name-part-type="species" reg="potanini">potanini</tp:taxon-name-part></tp:taxon-name></italic> Ogloblin <bold>A</bold>. Male, dorsal view; <bold>B</bold>. Ditto, ventral view; <bold>C</bold>. Ditto, lateral view.</p></caption><graphic xmlns:xlink="http://www.w3.org/1999/xlink" xlink:href="zookeys-1275-169_article-179136__-g002.jpg" id="oo_1573555.jpg" position="float" orientation="portrait" xlink:type="simple"><uri content-type="original_file" xlink:type="simple">https://binary.pensoft.net/fig/1573555</uri></graphic></fig><fig id="F3" position="float" orientation="portrait"><object-id xmlns:xlink="http://www.w3.org/1999/xlink" content-type="doi" xlink:type="simple">10.3897/zookeys.1275.179136.figure3</object-id><object-id xmlns:xlink="http://www.w3.org/1999/xlink" content-type="arpha" xlink:type="simple">5B7242EF-8891-5F2A-B32F-663C3BB4A236</object-id><label>Figure 3.</label><caption><p><italic><tp:taxon-name><tp:taxon-name-part taxon-name-part-type="genus" reg="Anadimonia">Anadimonia</tp:taxon-name-part> <tp:taxon-name-part taxon-name-part-type="species" reg="potanini">potanini</tp:taxon-name-part></tp:taxon-name></italic> Ogloblin <bold>A</bold>. Antenna, male; <bold>B</bold>. Antenna, female; <bold>C</bold>. Aedeagus, dorsal view; <bold>D</bold>. Aedeagus, lateral view; <bold>E</bold>. Abdominal ventrite VIII, female; <bold>F</bold>. Gonocoxae; <bold>G</bold>. Spermatheca.</p></caption><graphic xmlns:xlink="http://www.w3.org/1999/xlink" xlink:href="zookeys-1275-169_article-179136__-g003.jpg" id="oo_1573556.jpg" position="float" orientation="portrait" xlink:type="simple"><uri content-type="original_file" xlink:type="simple">https://binary.pensoft.net/fig/1573556</uri></graphic></fig></tp:treatment-sec><tp:treatment-sec sec-type="Variation"><title>Variation.</title><p>Type specimens of <italic><tp:taxon-name><tp:taxon-name-part taxon-name-part-type="genus" reg="Anadimonia">Anadimonia</tp:taxon-name-part> <tp:taxon-name-part taxon-name-part-type="species" reg="potanini">potanini</tp:taxon-name-part></tp:taxon-name></italic> have entirely yellowish-brown to brown elytra (Fig. <xref ref-type="fig" rid="F1">1A</xref>), but specimens in Fujian, China have entirely black elytra.</p></tp:treatment-sec><tp:treatment-sec sec-type="Food plants"><title>Food plants.</title><p>Unknown.</p></tp:treatment-sec><tp:treatment-sec sec-type="Distribution"><title>Distribution.</title><p>China (Sichuan, Guizhou, Fujian), Nepal, and Vietnam.</p></tp:treatment-sec><tp:treatment-sec><!--Section generated to contain objects referenced in tp:taxon-treatment.--><fig id="F1" position="float" orientation="portrait"><object-id xmlns:xlink="http://www.w3.org/1999/xlink" content-type="doi" xlink:type="simple">10.3897/zookeys.1275.179136.figure1</object-id><object-id xmlns:xlink="http://www.w3.org/1999/xlink" content-type="arpha" xlink:type="simple">415DF77E-3F75-578E-BF1E-1D8C5062F3CC</object-id><label>Figure 1.</label><caption><p>Type specimens and labels <bold>A</bold>. <italic><tp:taxon-name><tp:taxon-name-part taxon-name-part-type="genus" reg="Anadimonia">Anadimonia</tp:taxon-name-part> <tp:taxon-name-part taxon-name-part-type="species" reg="potanini">potanini</tp:taxon-name-part></tp:taxon-name></italic> Ogloblin, 1936, syntype, dorsal view; <bold>B</bold>. Ditto, aedeagus, dorsal view; <bold>C</bold>. Ditto, aedeagus, lateral view; <bold>D</bold>. Labels pinned with syntype; <bold>E</bold>. Ditto, front view; <bold>F</bold>. <italic><tp:taxon-name><tp:taxon-name-part taxon-name-part-type="genus" reg="Trichocerophysa">Trichocerophysa</tp:taxon-name-part> <tp:taxon-name-part taxon-name-part-type="species" reg="hainana">hainana</tp:taxon-name-part></tp:taxon-name></italic> Gressitt &amp; Kimoto, 1963, holotype, front view; <bold>G</bold>. <italic><tp:taxon-name><tp:taxon-name-part taxon-name-part-type="genus" reg="Trichocerophysa">Trichocerophysa</tp:taxon-name-part> <tp:taxon-name-part taxon-name-part-type="species" reg="latifascia">latifascia</tp:taxon-name-part></tp:taxon-name></italic> Gressitt &amp; Kimoto, 1963, holotype, dorsal view; <bold>H</bold>. Ditto, lateral view; <bold>I</bold>. Labels pinned with holotype.</p></caption><graphic xmlns:xlink="http://www.w3.org/1999/xlink" xlink:href="zookeys-1275-169_article-179136__-g001.jpg" id="oo_1573554.jpg" position="float" orientation="portrait" xlink:type="simple"><uri content-type="original_file" xlink:type="simple">https://binary.pensoft.net/fig/1573554</uri></graphic></fig></tp:treatment-sec><ref-list><ref id="B12"><mixed-citation xmlns:xlink="http://www.w3.org/1999/xlink" xlink:type="simple">Medvedev LN, Sprecher-Uebersax E (1998) New data on <tp:taxon-name><tp:taxon-name-part taxon-name-part-type="family">Chrysomelidae</tp:taxon-name-part></tp:taxon-name> of Nepal (<tp:taxon-name><tp:taxon-name-part taxon-name-part-type="subclass">Insecta</tp:taxon-name-part></tp:taxon-name>, <tp:taxon-name><tp:taxon-name-part taxon-name-part-type="order">Coleoptera</tp:taxon-name-part></tp:taxon-name>). Spixiana 21: 25–42. <ext-link xlink:href="10.5281/zenodo.16061484" ext-link-type="doi" xlink:type="simple">https://doi.org/10.5281/zenodo.16061484</ext-link></mixed-citation></ref><ref id="B5"><mixed-citation xmlns:xlink="http://www.w3.org/1999/xlink" xlink:type="simple">Kimoto S (1989) <tp:taxon-name><tp:taxon-name-part taxon-name-part-type="family">Chrysomelidae</tp:taxon-name-part></tp:taxon-name> (<tp:taxon-name><tp:taxon-name-part taxon-name-part-type="order">Coleoptera</tp:taxon-name-part></tp:taxon-name>) of Thailand, Cambodia, Laos, and Vietnam. IV. <tp:taxon-name><tp:taxon-name-part taxon-name-part-type="subfamily">Galerucinae</tp:taxon-name-part></tp:taxon-name>. Esakia 27: 1–241. <ext-link xlink:href="10.5109/2511" ext-link-type="doi" xlink:type="simple">https://doi.org/10.5109/2511</ext-link></mixed-citation></ref></ref-list></tp:taxon-treatment>
