# Supplementary material for: Revision of Anadimonia Ogloblin, support for synonymy with Trichocerophysa Gressitt & Kimoto (Coleoptera, Chrysomelidae, Galerucinae, Galerucitae), with descriptions of one new genus and nine new species
Source: Zookeys. 2026 Mar 30;1275:169–209. doi: 10.3897/zookeys.1275.179136 (PMC13054337; doi:10.3897/zookeys.1275.179136)
Supplement: XML Treatment for Anatrimonia cheni [file zookeys.1275.179136-treatment5.xml]

<!DOCTYPE tp:taxon-treatment
  PUBLIC "-//TaxonX//DTD Taxonomic Treatment Publishing DTD v0 20100105//EN" "tax-treatment-NSO.dtd">
<tp:taxon-treatment xmlns:tp="http://www.plazi.org/taxpub"><tp:treatment-meta><kwd-group><label>Taxon classification</label><kwd>
              <named-content content-type="kingdom">Animalia</named-content>
            </kwd><kwd>
              <named-content content-type="order">Coleoptera</named-content>
            </kwd><kwd>
              <named-content content-type="family">Chrysomelidae</named-content>
            </kwd></kwd-group><mixed-citation publication-type="journal"><person-group><name><surname>Lee</surname><given-names>Chi-Feng</given-names></name><name><surname>Bezděk</surname><given-names>Jan</given-names></name></person-group><article-title>Revision of <italic><tp:taxon-name><tp:taxon-name-part taxon-name-part-type="genus" reg="Anadimonia">Anadimonia</tp:taxon-name-part></tp:taxon-name></italic> Ogloblin, support for synonymy with <italic><tp:taxon-name><tp:taxon-name-part taxon-name-part-type="genus" reg="Trichocerophysa">Trichocerophysa</tp:taxon-name-part></tp:taxon-name></italic> Gressitt &amp; Kimoto (<tp:taxon-name><tp:taxon-name-part taxon-name-part-type="order" reg="Coleoptera">Coleoptera</tp:taxon-name-part></tp:taxon-name>, <tp:taxon-name><tp:taxon-name-part taxon-name-part-type="family" reg="Chrysomelidae">Chrysomelidae</tp:taxon-name-part></tp:taxon-name>, <tp:taxon-name><tp:taxon-name-part taxon-name-part-type="subfamily" reg="Galerucinae">Galerucinae</tp:taxon-name-part></tp:taxon-name>, <tp:taxon-name><tp:taxon-name-part taxon-name-part-type="supertribe" reg="Galerucitae">Galerucitae</tp:taxon-name-part></tp:taxon-name>), with descriptions of one new genus and nine new species</article-title><source>Zookeys</source><day>30</day><month>03</month><year>2026</year><volume>1275</volume><fpage>169</fpage><lpage>209</lpage><pub-id pub-id-type="doi">10.3897/zookeys.1275.179136</pub-id></mixed-citation></tp:treatment-meta><tp:nomenclature><tp:taxon-name><object-id xmlns:xlink="http://www.w3.org/1999/xlink" content-type="arpha" xlink:type="simple">072A8771-D021-5D36-A1E5-9AE41268481D</object-id>
                		<tp:taxon-name-part taxon-name-part-type="genus" reg="Anatrimonia">Anatrimonia</tp:taxon-name-part> <tp:taxon-name-part taxon-name-part-type="species" reg="cheni">cheni</tp:taxon-name-part>
                	
                		<object-id xmlns:xlink="http://www.w3.org/1999/xlink" content-type="zoobank" xlink:type="simple">https://zoobank.org/A7412506-F6B7-4969-B558-BEE7E61F00D4</object-id>
                	</tp:taxon-name><tp:taxon-status xmlns:xlink="http://www.w3.org/1999/xlink" xlink:type="simple">sp. nov.</tp:taxon-status><xref ref-type="fig" rid="F6">Figs 6A–C</xref><xref ref-type="fig" rid="F7">, 7</xref></tp:nomenclature><tp:treatment-sec sec-type="Type specimens examined"><title>Type specimens examined</title><p><bold>(<italic>n</italic> = 9). <italic>Holotype</italic></bold> ♂ (TARI), <bold>China</bold> • <bold>Yunnan</bold>: Banggunjianshan (邦棍尖山), 15.IX.2015, leg. Y.-T. Wang. <bold><italic>Paratypes</italic></bold>. • 1♂ (TARI), same data as holotype; • 1♀ (TARI), same but with “27.VI.2017”; <bold>China</bold> • Yunnan: 1♀ (TARI), Bulangshan (布朗山), 28.IX.2017, leg. Y.-T. Wang; • 1♀ (TARI), Mohan (磨憨), 14.V.2016, leg. Y.-T. Wang; <bold>Laos</bold> • Houa Phan: 1♂, 1♀ (<abbrev xmlns:xlink="http://www.w3.org/1999/xlink" content-type="institution" xlink:title="National Museum, Prague, Czech Republic" xlink:type="simple">NMPC</abbrev>), Ban Saluei → Phou Pane Mt., 20°12–13.5'N, 103°59.5'–104.01E, 1340–1870 m, 2–22.VI.2011, leg. V. Kubáň &amp; Lao coll.; • 1♂, 2♀ (<abbrev xmlns:xlink="http://www.w3.org/1999/xlink" content-type="institution" xlink:title="National Museum, Prague, Czech Republic" xlink:type="simple">NMPC</abbrev>), same locality, 15.IV.–15.V.2008, leg. Lao collectors.</p></tp:treatment-sec><tp:treatment-sec sec-type="Diagnosis"><title>Diagnosis.</title><p>Adults of <italic><tp:taxon-name><tp:taxon-name-part taxon-name-part-type="genus" reg="Anatrimonia">Anatrimonia</tp:taxon-name-part> <tp:taxon-name-part taxon-name-part-type="species" reg="cheni">cheni</tp:taxon-name-part></tp:taxon-name></italic> sp. nov. are similar to those of <italic><tp:taxon-name><tp:taxon-name-part taxon-name-part-type="genus" reg="Anatrimonia">A.</tp:taxon-name-part> <tp:taxon-name-part taxon-name-part-type="species" reg="albofasciata">albofasciata</tp:taxon-name-part></tp:taxon-name></italic> (Jacoby, 1892), <italic><tp:taxon-name><tp:taxon-name-part taxon-name-part-type="genus" reg="Anatrimonia">A.</tp:taxon-name-part> <tp:taxon-name-part taxon-name-part-type="species" reg="hainana">hainana</tp:taxon-name-part></tp:taxon-name></italic> (Gressitt &amp; Kimoto, 1963), and <italic><tp:taxon-name><tp:taxon-name-part taxon-name-part-type="genus" reg="Anatrimonia">A.</tp:taxon-name-part> <tp:taxon-name-part taxon-name-part-type="species" reg="wangi">wangi</tp:taxon-name-part></tp:taxon-name></italic> sp. nov. in possessing yellowish heads and prothoraxes, black elytra with median transverse white bands in both sexes. However, adults of <italic><tp:taxon-name><tp:taxon-name-part taxon-name-part-type="genus" reg="Anatrimonia">A.</tp:taxon-name-part> <tp:taxon-name-part taxon-name-part-type="species" reg="cheni">cheni</tp:taxon-name-part></tp:taxon-name></italic> sp. nov. and <italic><tp:taxon-name><tp:taxon-name-part taxon-name-part-type="genus" reg="Anatrimonia">A.</tp:taxon-name-part> <tp:taxon-name-part taxon-name-part-type="species" reg="albofasciata">albofasciata</tp:taxon-name-part></tp:taxon-name></italic> have yellow antennae (Figs <xref ref-type="fig" rid="F4">4A–C</xref>, <xref ref-type="fig" rid="F6">6A–C</xref>) [black antennae in <italic><tp:taxon-name><tp:taxon-name-part taxon-name-part-type="genus" reg="Anatrimonia">A.</tp:taxon-name-part> <tp:taxon-name-part taxon-name-part-type="species" reg="hainana">hainana</tp:taxon-name-part></tp:taxon-name></italic> and <italic><tp:taxon-name><tp:taxon-name-part taxon-name-part-type="genus" reg="Anatrimonia">A.</tp:taxon-name-part> <tp:taxon-name-part taxon-name-part-type="species" reg="wangi">wangi</tp:taxon-name-part></tp:taxon-name></italic> sp. nov. (Fig. <xref ref-type="fig" rid="F4">4D–F</xref>)]. Adults of <italic><tp:taxon-name><tp:taxon-name-part taxon-name-part-type="genus" reg="Anatrimonia">A.</tp:taxon-name-part> <tp:taxon-name-part taxon-name-part-type="species" reg="cheni">cheni</tp:taxon-name-part></tp:taxon-name></italic> sp. nov. have longitudinal ridges on antennomeres IV–X in males (lacking longitudinal ridges on antenna in males of <italic><tp:taxon-name><tp:taxon-name-part taxon-name-part-type="genus" reg="Anatrimonia">A.</tp:taxon-name-part> <tp:taxon-name-part taxon-name-part-type="species" reg="albofasciata">albofasciata</tp:taxon-name-part></tp:taxon-name></italic>), base of dorsal ridges narrower than aedeagus (Fig. <xref ref-type="fig" rid="F7">7C, D</xref>) [base of dorsal ridges wider than aedeagus in <italic><tp:taxon-name><tp:taxon-name-part taxon-name-part-type="genus" reg="Anatrimonia">A.</tp:taxon-name-part> <tp:taxon-name-part taxon-name-part-type="species" reg="albofasciata">albofasciata</tp:taxon-name-part></tp:taxon-name></italic> (Fig. <xref ref-type="fig" rid="F5">5C, D</xref>)], endophallic sac composed of one extremely slender, flagellum like sclerite and two small ones (Fig. <xref ref-type="fig" rid="F7">7C, D</xref>) [three small endophallic sclerites in <italic><tp:taxon-name><tp:taxon-name-part taxon-name-part-type="genus" reg="Anatrimonia">A.</tp:taxon-name-part> <tp:taxon-name-part taxon-name-part-type="species" reg="albofasciata">albofasciata</tp:taxon-name-part></tp:taxon-name></italic> (Fig. <xref ref-type="fig" rid="F5">5C, D</xref>)].</p></tp:treatment-sec><tp:treatment-sec sec-type="Description"><title>Description.</title><p>Length 5.5–5.9 mm, width 2.2–2.7 mm. General color black (Fig. <xref ref-type="fig" rid="F6">6A–C</xref>); head and prothorax pale yellow, antenna yellowish-brown; middle and hind legs black but trochanters yellowish-brown, front legs pale yellow, but apical 3/2 of tibia, and tarsi dark brown; each elytron with one transverse white band at middle. Antennae (Fig. <xref ref-type="fig" rid="F7">7A</xref>) filiform in males, antennomeres IV–X with one longitudinal ridge, ratio of lengths of antennomeres I–XI 1.0 : 0.5 : 1.1 : 0.9 : 0.9 : 0.9 : 0.8 : 0.7 : 0.7 : 0.7 : 0.9; ratio of length to width of antennomeres I–XI 4.1 : 2.4 : 5.0 : 3.6 : 3.4 : 3.4 : 3.2 : 3.0 : 2.9 : 3.4 : 4.6; antennomeres IV–X without longitudinal ridge in females, ratio of lengths of antennomeres I–XI (Fig. <xref ref-type="fig" rid="F7">7B</xref>) 1.0 : 0.5 : 1.1 : 0.9 : 0.8 : 0.8 : 0.8 : 0.7 : 0.6 : 0.6 : 0.8; ratio of length to width of antennomeres I–XI 4.3 : 2.4 : 5.6 : 5.0 : 4.4 : 4.8 : 4.4 : 4.1 : 3.7 : 3.7 : 4.5. Pronotum 1.65–1.75 × wider than long; disc with sparse, fine punctures at sides; lateral margins slightly rounded and basally narrowed, basal margin straight, apical margin slightly and medially convex; disc with a broad transverse depression at each side, median longitudinal groove obvious. Elytra 1.71–1.88 × longer than wide; with extremely dense setae, parallel sided, apex convergent. Aedeagus (Fig. <xref ref-type="fig" rid="F7">7C, D</xref>) narrow, ~ 3.8 × longer than wide; lateral margins strongly narrowed at apical 1/4; apical margin concave, moderately convex at middle; apico-lateral expansion widest and forming reverse hook; dorsal disc with reverse V-shaped ridge from near apex to apical 1/4, basally curved; strongly curved in lateral view; endophallic sac with three sclerites, one sclerite slender, another transverse, other sclerite flagellum-like, with several teeth at apex. Gonocoxae (Fig. <xref ref-type="fig" rid="F7">7F</xref>) cylindrical, apex widely rounded; each gonocoxa with 11–13 long setae at apex, both gonocoxae basally connected with one longitudinal sclerite, base square. Ventrite VIII (Fig. <xref ref-type="fig" rid="F7">7E</xref>) weakly sclerotized, apical margin truncate, slightly concave at middle; disc with sparse short setae near apical and apico-lateral margin; spiculum slender and long. Spermathecal receptaculum (Fig. <xref ref-type="fig" rid="F7">7G</xref>) moderately swollen; pump wide and curved; sclerotized spermathecal duct wide but short.</p></tp:treatment-sec><tp:treatment-sec sec-type="Food plants"><title>Food plants.</title><p>Unknown.</p></tp:treatment-sec><tp:treatment-sec sec-type="Etymology"><title>Etymology.</title><p>This new species is named for Mr. Chang-Chin Chen (陳常卿) who assisted the study in various ways.</p></tp:treatment-sec><tp:treatment-sec sec-type="Distribution"><title>Distribution.</title><p>China (Yunnan) and Laos.</p></tp:treatment-sec><tp:treatment-sec><!--Section generated to contain objects referenced in tp:taxon-treatment.--><fig id="F6" position="float" orientation="portrait"><object-id xmlns:xlink="http://www.w3.org/1999/xlink" content-type="doi" xlink:type="simple">10.3897/zookeys.1275.179136.figure6</object-id><object-id xmlns:xlink="http://www.w3.org/1999/xlink" content-type="arpha" xlink:type="simple">E9D3DE8E-ECFF-5D90-8ADE-43500C19004A</object-id><label>Figure 6.</label><caption><p>Habitus of <italic><tp:taxon-name><tp:taxon-name-part taxon-name-part-type="genus" reg="Anatrimonia">Anatrimonia</tp:taxon-name-part> <tp:taxon-name-part taxon-name-part-type="species" reg="cheni">cheni</tp:taxon-name-part></tp:taxon-name></italic> sp. nov. and  <tp:taxon-name><tp:taxon-name-part taxon-name-part-type="genus" reg="Anatrimonia">A.</tp:taxon-name-part> <tp:taxon-name-part taxon-name-part-type="species">chungi</tp:taxon-name-part></tp:taxon-name> sp. nov. <bold>A</bold>. <italic><tp:taxon-name><tp:taxon-name-part taxon-name-part-type="genus" reg="Anadimonia">Anadimonia</tp:taxon-name-part> <tp:taxon-name-part taxon-name-part-type="species" reg="cheni">cheni</tp:taxon-name-part></tp:taxon-name></italic> sp. nov., male, dorsal view; <bold>B</bold>. Ditto, ventral view; <bold>C</bold>. Ditto, lateral view; <bold>D</bold>. <italic><tp:taxon-name><tp:taxon-name-part taxon-name-part-type="genus" reg="Anadimonia">A.</tp:taxon-name-part> <tp:taxon-name-part taxon-name-part-type="species" reg="chungi">chungi</tp:taxon-name-part></tp:taxon-name></italic> sp. nov., male, dorsal view; <bold>E</bold>. Ditto, ventral view; <bold>F</bold>. Ditto, lateral view.</p></caption><graphic xmlns:xlink="http://www.w3.org/1999/xlink" xlink:href="zookeys-1275-169_article-179136__-g006.jpg" id="oo_1573559.jpg" position="float" orientation="portrait" xlink:type="simple"><uri content-type="original_file" xlink:type="simple">https://binary.pensoft.net/fig/1573559</uri></graphic></fig><fig id="F7" position="float" orientation="portrait"><object-id xmlns:xlink="http://www.w3.org/1999/xlink" content-type="doi" xlink:type="simple">10.3897/zookeys.1275.179136.figure7</object-id><object-id xmlns:xlink="http://www.w3.org/1999/xlink" content-type="arpha" xlink:type="simple">CFC406C9-39CB-5658-9D87-5928D8E026B7</object-id><label>Figure 7.</label><caption><p><italic><tp:taxon-name><tp:taxon-name-part taxon-name-part-type="genus" reg="Anatrimonia">Anatrimonia</tp:taxon-name-part> <tp:taxon-name-part taxon-name-part-type="species" reg="cheni">cheni</tp:taxon-name-part></tp:taxon-name></italic> sp. nov. <bold>A</bold>. Antenna, male; <bold>B</bold>. Antenna, female; <bold>C</bold>. Aedeagus, dorsal view; <bold>D</bold>. Aedeagus, lateral view; <bold>E</bold>. Abdominal ventrite VIII, female; <bold>F</bold>. Gonocoxae; <bold>G</bold>. Spermatheca.</p></caption><graphic xmlns:xlink="http://www.w3.org/1999/xlink" xlink:href="zookeys-1275-169_article-179136__-g007.jpg" id="oo_1573560.jpg" position="float" orientation="portrait" xlink:type="simple"><uri content-type="original_file" xlink:type="simple">https://binary.pensoft.net/fig/1573560</uri></graphic></fig><fig id="F4" position="float" orientation="portrait"><object-id xmlns:xlink="http://www.w3.org/1999/xlink" content-type="doi" xlink:type="simple">10.3897/zookeys.1275.179136.figure4</object-id><object-id xmlns:xlink="http://www.w3.org/1999/xlink" content-type="arpha" xlink:type="simple">ECC94939-7B46-591D-B92D-7685B5E24287</object-id><label>Figure 4.</label><caption><p>Type specimens and labels <bold>A</bold>. <italic><tp:taxon-name><tp:taxon-name-part taxon-name-part-type="genus" reg="Atysa">Atysa</tp:taxon-name-part> <tp:taxon-name-part taxon-name-part-type="species" reg="albofasciata">albofasciata</tp:taxon-name-part></tp:taxon-name></italic> Jacoby, 1892, holotype, dorsal view; <bold>B</bold>. Ditto, lateral view; <bold>C</bold>. Labels pinned with holotype; <bold>D</bold>. <italic><tp:taxon-name><tp:taxon-name-part taxon-name-part-type="genus" reg="Trichocerophysa">Trichocerophysa</tp:taxon-name-part> <tp:taxon-name-part taxon-name-part-type="species" reg="hainana">hainana</tp:taxon-name-part></tp:taxon-name></italic> Gressitt &amp; Kimoto, 1963, holotype, dorsal view; <bold>E</bold>. Ditto, ventral view; <bold>F</bold>. Labels pinned with holotype.</p></caption><graphic xmlns:xlink="http://www.w3.org/1999/xlink" xlink:href="zookeys-1275-169_article-179136__-g004.jpg" id="oo_1573557.jpg" position="float" orientation="portrait" xlink:type="simple"><uri content-type="original_file" xlink:type="simple">https://binary.pensoft.net/fig/1573557</uri></graphic></fig><fig id="F5" position="float" orientation="portrait"><object-id xmlns:xlink="http://www.w3.org/1999/xlink" content-type="doi" xlink:type="simple">10.3897/zookeys.1275.179136.figure5</object-id><object-id xmlns:xlink="http://www.w3.org/1999/xlink" content-type="arpha" xlink:type="simple">1B9010D5-AACE-5CB6-BB50-7C3331161280</object-id><label>Figure 5.</label><caption><p><italic><tp:taxon-name><tp:taxon-name-part taxon-name-part-type="genus" reg="Anatrimonia">Anatrimonia</tp:taxon-name-part> <tp:taxon-name-part taxon-name-part-type="species" reg="albofasciata">albofasciata</tp:taxon-name-part></tp:taxon-name></italic> (Jacoby), comb. nov. <bold>A</bold>. Antenna, male; <bold>B</bold>. Antenna, female; <bold>C</bold>. Aedeagus, dorsal view; <bold>D</bold>. Aedeagus, lateral view; <bold>E</bold>. Abdominal ventrite VIII, female; <bold>F</bold>. Gonocoxae; <bold>G</bold>. Spermatheca.</p></caption><graphic xmlns:xlink="http://www.w3.org/1999/xlink" xlink:href="zookeys-1275-169_article-179136__-g005.jpg" id="oo_1573558.jpg" position="float" orientation="portrait" xlink:type="simple"><uri content-type="original_file" xlink:type="simple">https://binary.pensoft.net/fig/1573558</uri></graphic></fig></tp:treatment-sec></tp:taxon-treatment>
