# Supplementary material for: Revision of Anadimonia Ogloblin, support for synonymy with Trichocerophysa Gressitt & Kimoto (Coleoptera, Chrysomelidae, Galerucinae, Galerucitae), with descriptions of one new genus and nine new species
Source: Zookeys. 2026 Mar 30;1275:169–209. doi: 10.3897/zookeys.1275.179136 (PMC13054337; doi:10.3897/zookeys.1275.179136)
Supplement: XML Treatment for Anatrimonia chungi [file zookeys.1275.179136-treatment6.xml]

<!DOCTYPE tp:taxon-treatment
  PUBLIC "-//TaxonX//DTD Taxonomic Treatment Publishing DTD v0 20100105//EN" "tax-treatment-NSO.dtd">
<tp:taxon-treatment xmlns:tp="http://www.plazi.org/taxpub"><tp:treatment-meta><kwd-group><label>Taxon classification</label><kwd>
              <named-content content-type="kingdom">Animalia</named-content>
            </kwd><kwd>
              <named-content content-type="order">Coleoptera</named-content>
            </kwd><kwd>
              <named-content content-type="family">Chrysomelidae</named-content>
            </kwd></kwd-group><mixed-citation publication-type="journal"><person-group><name><surname>Lee</surname><given-names>Chi-Feng</given-names></name><name><surname>Bezděk</surname><given-names>Jan</given-names></name></person-group><article-title>Revision of <italic><tp:taxon-name><tp:taxon-name-part taxon-name-part-type="genus" reg="Anadimonia">Anadimonia</tp:taxon-name-part></tp:taxon-name></italic> Ogloblin, support for synonymy with <italic><tp:taxon-name><tp:taxon-name-part taxon-name-part-type="genus" reg="Trichocerophysa">Trichocerophysa</tp:taxon-name-part></tp:taxon-name></italic> Gressitt &amp; Kimoto (<tp:taxon-name><tp:taxon-name-part taxon-name-part-type="order" reg="Coleoptera">Coleoptera</tp:taxon-name-part></tp:taxon-name>, <tp:taxon-name><tp:taxon-name-part taxon-name-part-type="family" reg="Chrysomelidae">Chrysomelidae</tp:taxon-name-part></tp:taxon-name>, <tp:taxon-name><tp:taxon-name-part taxon-name-part-type="subfamily" reg="Galerucinae">Galerucinae</tp:taxon-name-part></tp:taxon-name>, <tp:taxon-name><tp:taxon-name-part taxon-name-part-type="supertribe" reg="Galerucitae">Galerucitae</tp:taxon-name-part></tp:taxon-name>), with descriptions of one new genus and nine new species</article-title><source>Zookeys</source><day>30</day><month>03</month><year>2026</year><volume>1275</volume><fpage>169</fpage><lpage>209</lpage><pub-id pub-id-type="doi">10.3897/zookeys.1275.179136</pub-id></mixed-citation></tp:treatment-meta><tp:nomenclature><tp:taxon-name><object-id xmlns:xlink="http://www.w3.org/1999/xlink" content-type="arpha" xlink:type="simple">5905657D-AAFF-5CDC-A570-C02B45F0B22B</object-id>
                		<tp:taxon-name-part taxon-name-part-type="genus" reg="Anatrimonia">Anatrimonia</tp:taxon-name-part> <tp:taxon-name-part taxon-name-part-type="species" reg="chungi">chungi</tp:taxon-name-part>
                	
                		<object-id xmlns:xlink="http://www.w3.org/1999/xlink" content-type="zoobank" xlink:type="simple">https://zoobank.org/ADFC0921-F17B-4B92-9809-288F3A4E0661</object-id>
                	</tp:taxon-name><tp:taxon-status xmlns:xlink="http://www.w3.org/1999/xlink" xlink:type="simple">sp. nov.</tp:taxon-status><xref ref-type="fig" rid="F6">Figs 6D–F</xref><xref ref-type="fig" rid="F8">, 8</xref></tp:nomenclature><tp:treatment-sec sec-type="Type specimens examined"><title>Type specimens examined</title><p><bold>(<italic>n</italic> = 9). <italic>Holotype</italic></bold> ♂ (TARI), <bold>Taiwan</bold> • <bold>Kaohsiung</bold>: Tengchih (藤枝), 18.IV.2013, leg. B.-X. Guo. <bold><italic>Paratypes</italic></bold>. • 1♂, 2♀ (TARI), same but with “leg. Y.-T. Chung”; • <bold>Hualien</bold>: 1♂ (TARI), Hsilin trail (西林林道), 29.VII.2025, leg. J.-C. Chen; • <bold>Kaohsiung</bold>: 1♂ (TARI), Chungchihkuan (中之關), 12.X.2012, leg. L.-P. Hsu; • 1♂, Tengchih trail (藤枝林道), 13.IV.2013, leg. W.-C. Liao; • <bold>Nantou</bold>: 1♂ (TARI), Choshe (卓社), 8.VII.2017, leg. B.-H. Kuo (= B.-X. Guo); • 1♀ (TARI), Huisunlinchang (惠蓀林場), 22.IV.2015, leg. B.-X. Guo; • 1♂ (TARI), Shanlinhsi (杉林溪), 24.VIII.2013, leg. W.-C. Liao; • <bold>Taoyuan</bold>: 1♂ (Taiwan), Fufushan (夫婦山), 5.IV.2015, leg. M.-H. Tsou.</p><fig id="F8" position="float" orientation="portrait"><object-id xmlns:xlink="http://www.w3.org/1999/xlink" content-type="doi" xlink:type="simple">10.3897/zookeys.1275.179136.figure8</object-id><object-id xmlns:xlink="http://www.w3.org/1999/xlink" content-type="arpha" xlink:type="simple">83746937-E154-5FB0-B770-36ECEB226871</object-id><label>Figure 8.</label><caption><p><italic><tp:taxon-name><tp:taxon-name-part taxon-name-part-type="genus" reg="Anatrimonia">Anatrimonia</tp:taxon-name-part> <tp:taxon-name-part taxon-name-part-type="species" reg="chungi">chungi</tp:taxon-name-part></tp:taxon-name></italic> sp. nov. <bold>A</bold>. Antenna, male; <bold>B</bold>. Antenna, female; <bold>C</bold>. Aedeagus, dorsal view; <bold>D</bold>. Aedeagus, lateral view; <bold>E</bold>. Abdominal ventrite VIII, female; <bold>F</bold>. Spermatheca; <bold>G</bold>. Gonocoxae.</p></caption><graphic xmlns:xlink="http://www.w3.org/1999/xlink" xlink:href="zookeys-1275-169_article-179136__-g008.jpg" id="oo_1573561.jpg" position="float" orientation="portrait" xlink:type="simple"><uri content-type="original_file" xlink:type="simple">https://binary.pensoft.net/fig/1573561</uri></graphic></fig></tp:treatment-sec><tp:treatment-sec sec-type="Diagnosis"><title>Diagnosis.</title><p>Adults of <italic><tp:taxon-name><tp:taxon-name-part taxon-name-part-type="genus" reg="Anatrimonia">Anatrimonia</tp:taxon-name-part> <tp:taxon-name-part taxon-name-part-type="species" reg="chungi">chungi</tp:taxon-name-part></tp:taxon-name></italic> sp. nov. are similar to those of <italic><tp:taxon-name><tp:taxon-name-part taxon-name-part-type="genus" reg="Anatrimonia">A.</tp:taxon-name-part> <tp:taxon-name-part taxon-name-part-type="species" reg="tsoui">tsoui</tp:taxon-name-part></tp:taxon-name></italic> sp. nov. have yellow heads and prothoraxes, and black elytra in males. However, adults of <italic><tp:taxon-name><tp:taxon-name-part taxon-name-part-type="genus" reg="Anatrimonia">A.</tp:taxon-name-part> <tp:taxon-name-part taxon-name-part-type="species" reg="chungi">chungi</tp:taxon-name-part></tp:taxon-name></italic> sp. nov. have black elytra in females (black elytra with median transverse white bands in most females of <italic><tp:taxon-name><tp:taxon-name-part taxon-name-part-type="genus" reg="Anatrimonia">A.</tp:taxon-name-part> <tp:taxon-name-part taxon-name-part-type="species" reg="tsoui">tsoui</tp:taxon-name-part></tp:taxon-name></italic> sp. nov.), yellowish antennae, legs, scutellum, and abdomen (Fig. <xref ref-type="fig" rid="F6">6D–F</xref>) [black middle and hind legs, scutellum, and abdomen in <italic><tp:taxon-name><tp:taxon-name-part taxon-name-part-type="genus" reg="Anatrimonia">A.</tp:taxon-name-part> <tp:taxon-name-part taxon-name-part-type="species" reg="tsoui">tsoui</tp:taxon-name-part></tp:taxon-name></italic> sp. nov. (Fig. <xref ref-type="fig" rid="F16">16</xref>)], aedeagus without apico-lateral expansion and dorsal ridges (Fig. <xref ref-type="fig" rid="F8">8C, D</xref>) [with apico-lateral expansion and dorsal ridges in <italic><tp:taxon-name><tp:taxon-name-part taxon-name-part-type="genus" reg="Anatrimonia">A.</tp:taxon-name-part> <tp:taxon-name-part taxon-name-part-type="species" reg="tsoui">tsoui</tp:taxon-name-part></tp:taxon-name></italic> sp. nov. (Fig. <xref ref-type="fig" rid="F17">17C, D</xref>)], endophallic sac composed of one extremely slender, flagellum-like sclerite and another small sclerite (Fig. <xref ref-type="fig" rid="F8">8C, D</xref>) [three small endophallic sclerites in <italic><tp:taxon-name><tp:taxon-name-part taxon-name-part-type="genus" reg="Anatrimonia">A.</tp:taxon-name-part> <tp:taxon-name-part taxon-name-part-type="species" reg="tsoui">tsoui</tp:taxon-name-part></tp:taxon-name></italic> sp. nov. (Fig. <xref ref-type="fig" rid="F17">17C, D</xref>)].</p></tp:treatment-sec><tp:treatment-sec sec-type="Description"><title>Description.</title><p>Length 4.0–4.2 mm, width 2.0–2.2 mm. General color black (Fig. <xref ref-type="fig" rid="F6">6A–C</xref>); head, prothorax, and scutellum pale yellow; antennomeres IV–XI and apex of III brown; tarsi and apical half of tibia darkened; lateral margins and apices of elytra paler in some individuals. Antennae (Fig. <xref ref-type="fig" rid="F8">8A</xref>) filiform in males, ratio of lengths of antennomeres I–XI 1.0 : 0.4 : 0.9 : 0.7 : 0.6 : 0.6 : 0.6 : 0.6 : 0.5 : 0.5 : 0.8; ratio of length to width of antennomeres I–XI 4.1 : 2.2 : 3.9 : 3.5 : 3.1 : 3.2 : 3.2 : 3.1 : 2.7 : 3.0 : 4.4; similar in females, ratio of lengths of antennomeres I–XI (Fig. <xref ref-type="fig" rid="F8">8B</xref>) 1.0 : 0.5 : 0.9 : 0.8 : 0.7 : 0.7 : 0.7 : 0.6 : 0.5 : 0.5 : 0.7; ratio of length to width of antennomeres I–XI 4.1 : 2.4 : 4.3 : 3.7 : 3.2 : 3.3 : 3.1 : 3.0 : 2.8 : 2.8 : 3.6. Pronotum 1.75–1.82 × wider than long; disc with dense, coarse and fine punctures, but reduced in median groove; lateral margins slightly rounded and basally narrowed, apical and basal margin straight; disc with a broad transverse depression at each side, median longitudinal groove obvious. Elytra 1.65–1.73 × longer than wide; with extremely dense setae, lateral margins broadly rounded, widest at apical 1/3, apex convergent. Aedeagus (Fig. <xref ref-type="fig" rid="F8">8C, D</xref>) narrow, ~ 4.5 × longer than wide; parallel-sided, apically tapering from apical 1/7; dorsal disc without ridges apically; slightly curved in lateral view; endophallic sac with two sclerites, one small, other flagellum-like. Gonocoxae (Fig. <xref ref-type="fig" rid="F8">8G</xref>) cylindrical, apex widely rounded; each gonocoxa with 14–17 short setae at apex, both gonocoxae basally connected with narrow sclerite, connection triangular. Ventrite VIII (Fig. <xref ref-type="fig" rid="F8">8E</xref>) well sclerotized, apical margin subtruncate; disc with sparse, long setae near apical margin; spiculum slender and short. Spermathecal receptaculum (Fig. <xref ref-type="fig" rid="F8">8F</xref>) moderately swollen; pump wide and curved; sclerotized spermathecal duct wide but short.</p></tp:treatment-sec><tp:treatment-sec sec-type="Food plants"><title>Food plants.</title><p><tp:taxon-name><tp:taxon-name-part taxon-name-part-type="family" reg="Lauraceae">Lauraceae</tp:taxon-name-part></tp:taxon-name>: <italic><tp:taxon-name><tp:taxon-name-part taxon-name-part-type="genus" reg="Camphora">Camphora</tp:taxon-name-part> <tp:taxon-name-part taxon-name-part-type="species" reg="officinarum">officinarum</tp:taxon-name-part></tp:taxon-name></italic> Boerh. ex Fabr.</p></tp:treatment-sec><tp:treatment-sec sec-type="Etymology"><title>Etymology.</title><p>This new species is named for Yi-Ting Chung (鍾奕霆), the first member of <abbrev xmlns:xlink="http://www.w3.org/1999/xlink" xlink:title="Taiwan Chrysomelid Research Team" xlink:type="simple">TCRT</abbrev> to collect specimens of this new species.</p></tp:treatment-sec><tp:treatment-sec sec-type="Distribution"><title>Distribution.</title><p>This new species is widespread in Taiwan but is uncommonly collected.</p></tp:treatment-sec><tp:treatment-sec><!--Section generated to contain objects referenced in tp:taxon-treatment.--><fig id="F6" position="float" orientation="portrait"><object-id xmlns:xlink="http://www.w3.org/1999/xlink" content-type="doi" xlink:type="simple">10.3897/zookeys.1275.179136.figure6</object-id><object-id xmlns:xlink="http://www.w3.org/1999/xlink" content-type="arpha" xlink:type="simple">E9D3DE8E-ECFF-5D90-8ADE-43500C19004A</object-id><label>Figure 6.</label><caption><p>Habitus of <italic><tp:taxon-name><tp:taxon-name-part taxon-name-part-type="genus" reg="Anatrimonia">Anatrimonia</tp:taxon-name-part> <tp:taxon-name-part taxon-name-part-type="species" reg="cheni">cheni</tp:taxon-name-part></tp:taxon-name></italic> sp. nov. and  <tp:taxon-name><tp:taxon-name-part taxon-name-part-type="genus" reg="Anatrimonia">A.</tp:taxon-name-part> <tp:taxon-name-part taxon-name-part-type="species">chungi</tp:taxon-name-part></tp:taxon-name> sp. nov. <bold>A</bold>. <italic><tp:taxon-name><tp:taxon-name-part taxon-name-part-type="genus" reg="Anadimonia">Anadimonia</tp:taxon-name-part> <tp:taxon-name-part taxon-name-part-type="species" reg="cheni">cheni</tp:taxon-name-part></tp:taxon-name></italic> sp. nov., male, dorsal view; <bold>B</bold>. Ditto, ventral view; <bold>C</bold>. Ditto, lateral view; <bold>D</bold>. <italic><tp:taxon-name><tp:taxon-name-part taxon-name-part-type="genus" reg="Anadimonia">A.</tp:taxon-name-part> <tp:taxon-name-part taxon-name-part-type="species" reg="chungi">chungi</tp:taxon-name-part></tp:taxon-name></italic> sp. nov., male, dorsal view; <bold>E</bold>. Ditto, ventral view; <bold>F</bold>. Ditto, lateral view.</p></caption><graphic xmlns:xlink="http://www.w3.org/1999/xlink" xlink:href="zookeys-1275-169_article-179136__-g006.jpg" id="oo_1573559.jpg" position="float" orientation="portrait" xlink:type="simple"><uri content-type="original_file" xlink:type="simple">https://binary.pensoft.net/fig/1573559</uri></graphic></fig><fig id="F16" position="float" orientation="portrait"><object-id xmlns:xlink="http://www.w3.org/1999/xlink" content-type="doi" xlink:type="simple">10.3897/zookeys.1275.179136.figure16</object-id><object-id xmlns:xlink="http://www.w3.org/1999/xlink" content-type="arpha" xlink:type="simple">91221F3F-5BB5-5D7E-86AC-CAD20308454B</object-id><label>Figure 16.</label><caption><p>Habitus of <italic><tp:taxon-name><tp:taxon-name-part taxon-name-part-type="genus" reg="Anatrimonia">Anatrimonia</tp:taxon-name-part> <tp:taxon-name-part taxon-name-part-type="species" reg="tsoui">tsoui</tp:taxon-name-part></tp:taxon-name></italic> sp. nov. <bold>A</bold>. Male, dorsal view; <bold>B</bold>. Ditto, ventral view; <bold>C</bold>. Ditto, lateral view; <bold>D</bold>. Female, dorsal view; <bold>E</bold>. Ditto, ventral view; <bold>F</bold>. Ditto, lateral view; <bold>G</bold>. Male, from alpine habit (Tatachia 塔塔加), male, dorsal view; <bold>H</bold>. Ditto, ventral view; <bold>I</bold>. Ditto, lateral view.</p></caption><graphic xmlns:xlink="http://www.w3.org/1999/xlink" xlink:href="zookeys-1275-169_article-179136__-g016.jpg" id="oo_1573569.jpg" position="float" orientation="portrait" xlink:type="simple"><uri content-type="original_file" xlink:type="simple">https://binary.pensoft.net/fig/1573569</uri></graphic></fig><fig id="F17" position="float" orientation="portrait"><object-id xmlns:xlink="http://www.w3.org/1999/xlink" content-type="doi" xlink:type="simple">10.3897/zookeys.1275.179136.figure17</object-id><object-id xmlns:xlink="http://www.w3.org/1999/xlink" content-type="arpha" xlink:type="simple">878DC855-B361-5D84-824D-479256AF99CD</object-id><label>Figure 17.</label><caption><p><italic><tp:taxon-name><tp:taxon-name-part taxon-name-part-type="genus" reg="Anatrimonia">Anatrimonia</tp:taxon-name-part> <tp:taxon-name-part taxon-name-part-type="species" reg="tsoui">tsoui</tp:taxon-name-part></tp:taxon-name></italic> sp. nov. <bold>A</bold>. Antenna, male; <bold>B</bold>. Antenna, female; <bold>C</bold>. Aedeagus, dorsal view; <bold>D</bold>. Aedeagus, lateral view; <bold>E</bold>. Abdominal ventrite VIII, female; <bold>F</bold>. Spermatheca; <bold>G</bold>. Gonocoxae.</p></caption><graphic xmlns:xlink="http://www.w3.org/1999/xlink" xlink:href="zookeys-1275-169_article-179136__-g017.jpg" id="oo_1573570.jpg" position="float" orientation="portrait" xlink:type="simple"><uri content-type="original_file" xlink:type="simple">https://binary.pensoft.net/fig/1573570</uri></graphic></fig></tp:treatment-sec></tp:taxon-treatment>
