# Supplementary material for: Revision of Anadimonia Ogloblin, support for synonymy with Trichocerophysa Gressitt & Kimoto (Coleoptera, Chrysomelidae, Galerucinae, Galerucitae), with descriptions of one new genus and nine new species
Source: Zookeys. 2026 Mar 30;1275:169–209. doi: 10.3897/zookeys.1275.179136 (PMC13054337; doi:10.3897/zookeys.1275.179136)
Supplement: XML Treatment for Anatrimonia hainana [file zookeys.1275.179136-treatment7.xml]

<!DOCTYPE tp:taxon-treatment
  PUBLIC "-//TaxonX//DTD Taxonomic Treatment Publishing DTD v0 20100105//EN" "tax-treatment-NSO.dtd">
<tp:taxon-treatment xmlns:tp="http://www.plazi.org/taxpub"><tp:treatment-meta><kwd-group><label>Taxon classification</label><kwd>
              <named-content content-type="kingdom">Animalia</named-content>
            </kwd><kwd>
              <named-content content-type="order">Coleoptera</named-content>
            </kwd><kwd>
              <named-content content-type="family">Chrysomelidae</named-content>
            </kwd></kwd-group><mixed-citation publication-type="journal"><person-group><name><surname>Lee</surname><given-names>Chi-Feng</given-names></name><name><surname>Bezděk</surname><given-names>Jan</given-names></name></person-group><article-title>Revision of <italic><tp:taxon-name><tp:taxon-name-part taxon-name-part-type="genus" reg="Anadimonia">Anadimonia</tp:taxon-name-part></tp:taxon-name></italic> Ogloblin, support for synonymy with <italic><tp:taxon-name><tp:taxon-name-part taxon-name-part-type="genus" reg="Trichocerophysa">Trichocerophysa</tp:taxon-name-part></tp:taxon-name></italic> Gressitt &amp; Kimoto (<tp:taxon-name><tp:taxon-name-part taxon-name-part-type="order" reg="Coleoptera">Coleoptera</tp:taxon-name-part></tp:taxon-name>, <tp:taxon-name><tp:taxon-name-part taxon-name-part-type="family" reg="Chrysomelidae">Chrysomelidae</tp:taxon-name-part></tp:taxon-name>, <tp:taxon-name><tp:taxon-name-part taxon-name-part-type="subfamily" reg="Galerucinae">Galerucinae</tp:taxon-name-part></tp:taxon-name>, <tp:taxon-name><tp:taxon-name-part taxon-name-part-type="supertribe" reg="Galerucitae">Galerucitae</tp:taxon-name-part></tp:taxon-name>), with descriptions of one new genus and nine new species</article-title><source>Zookeys</source><day>30</day><month>03</month><year>2026</year><volume>1275</volume><fpage>169</fpage><lpage>209</lpage><pub-id pub-id-type="doi">10.3897/zookeys.1275.179136</pub-id></mixed-citation></tp:treatment-meta><tp:nomenclature><tp:taxon-name><object-id xmlns:xlink="http://www.w3.org/1999/xlink" content-type="arpha" xlink:type="simple">21A7114F-D364-54CC-B992-8334A1306A4B</object-id>
                		<tp:taxon-name-part taxon-name-part-type="genus" reg="Anatrimonia">Anatrimonia</tp:taxon-name-part> <tp:taxon-name-part taxon-name-part-type="species" reg="hainana">hainana</tp:taxon-name-part>
                	</tp:taxon-name><tp:taxon-authority>(Gressitt &amp; Kimoto, 1963) stat. res.</tp:taxon-authority><tp:taxon-status xmlns:xlink="http://www.w3.org/1999/xlink" xlink:type="simple">comb. nov.</tp:taxon-status><xref ref-type="fig" rid="F4">Figs 4D–F</xref><xref ref-type="fig" rid="F9">, 9</xref><tp:nomenclature-citation-list><tp:nomenclature-citation><tp:taxon-name><tp:taxon-name-part taxon-name-part-type="genus" reg="Trichocerophysa">Trichocerophysa</tp:taxon-name-part> <tp:taxon-name-part taxon-name-part-type="species" reg="hainana">hainana</tp:taxon-name-part></tp:taxon-name><comment> Gressitt &amp; Kimoto, 1963: 473 (China: Hainan); <xref ref-type="bibr" rid="B5">Kimoto 1989</xref>: 33 [as a synonymy of <tp:taxon-name><tp:taxon-name-part taxon-name-part-type="genus" reg="Anadimonia">Anadimonia</tp:taxon-name-part> <tp:taxon-name-part taxon-name-part-type="species" reg="latifascia">latifascia</tp:taxon-name-part></tp:taxon-name> (Gressitt &amp; Kmoto, 1963)].</comment></tp:nomenclature-citation></tp:nomenclature-citation-list></tp:nomenclature><tp:treatment-sec sec-type="Type specimen examined"><title>Type specimen examined.</title><p><bold><italic>Holotype</italic></bold> • (Fig. <xref ref-type="fig" rid="F4">4D–F</xref>) ♂ (<abbrev xmlns:xlink="http://www.w3.org/1999/xlink" content-type="institution" xlink:title="California Academy of Sciences, California, USA" xlink:type="simple">CAS</abbrev>, by original designation): “Dwa Bi, Hainan Id / VII-28-35 [p, w] // L. Gressitt / Collection [p, w] // L. Gressitt / Collection [p, w] // HOLOTYPE [p] <tp:taxon-name><tp:taxon-name-part taxon-name-part-type="genus" reg="Trichocerophysa">Trichocerophysa</tp:taxon-name-part></tp:taxon-name> / hainana [h] / Gressitt &amp; Kimoto [p, r] // <tp:taxon-name><tp:taxon-name-part taxon-name-part-type="genus" reg="Trichocerophysa">Trichocerophysa</tp:taxon-name-part></tp:taxon-name> / hainana / G &amp; K [h] / Gressitt &amp; Kimoto det. 1961 [p, w] // California Academy / of Sciences / Type / No. [p] 13313 [h, w]”.</p></tp:treatment-sec><tp:treatment-sec sec-type="Additional specimen examined"><title>Additional specimen examined</title><p><bold>(<italic>n</italic> = 2)</bold>. <bold>China</bold> • Hainan: 1♂, 1♀ (TARI), Jianfengling (尖峰嶺), 10.V.2015, leg. Y.-T. Wang.</p></tp:treatment-sec><tp:treatment-sec sec-type="Diagnosis"><title>Diagnosis.</title><p>Adults of <italic><tp:taxon-name><tp:taxon-name-part taxon-name-part-type="genus" reg="Anatrimonia">Anatrimonia</tp:taxon-name-part> <tp:taxon-name-part taxon-name-part-type="species" reg="hainana">hainana</tp:taxon-name-part></tp:taxon-name></italic> (Gressitt &amp; Kimoto, 1963) are similar to those of <italic><tp:taxon-name><tp:taxon-name-part taxon-name-part-type="genus" reg="Anatrimonia">A.</tp:taxon-name-part> <tp:taxon-name-part taxon-name-part-type="species" reg="albofasciata">albofasciata</tp:taxon-name-part></tp:taxon-name></italic> (Jacoby, 1892), <italic><tp:taxon-name><tp:taxon-name-part taxon-name-part-type="genus" reg="Anatrimonia">A.</tp:taxon-name-part> <tp:taxon-name-part taxon-name-part-type="species" reg="cheni">cheni</tp:taxon-name-part></tp:taxon-name></italic> sp. nov., and <italic><tp:taxon-name><tp:taxon-name-part taxon-name-part-type="genus" reg="Anatrimonia">A.</tp:taxon-name-part> <tp:taxon-name-part taxon-name-part-type="species" reg="wangi">wangi</tp:taxon-name-part></tp:taxon-name></italic> sp. nov. in possessing yellowish heads and prothoraxes, black elytra with median transverse white bands in both sexes. However, adults of <italic><tp:taxon-name><tp:taxon-name-part taxon-name-part-type="genus" reg="Anatrimonia">A.</tp:taxon-name-part> <tp:taxon-name-part taxon-name-part-type="species" reg="hainana">hainana</tp:taxon-name-part></tp:taxon-name></italic> and <italic><tp:taxon-name><tp:taxon-name-part taxon-name-part-type="genus" reg="Anatrimonia">A.</tp:taxon-name-part> <tp:taxon-name-part taxon-name-part-type="species" reg="wangi">wangi</tp:taxon-name-part></tp:taxon-name></italic> sp. nov. have black antennae (Fig. <xref ref-type="fig" rid="F4">4D–F</xref>) [yellow antennae in <italic><tp:taxon-name><tp:taxon-name-part taxon-name-part-type="genus" reg="Anatrimonia">A.</tp:taxon-name-part> <tp:taxon-name-part taxon-name-part-type="species" reg="albofasciata">albofasciata</tp:taxon-name-part></tp:taxon-name></italic> and <italic><tp:taxon-name><tp:taxon-name-part taxon-name-part-type="genus" reg="Anatrimonia">A.</tp:taxon-name-part> <tp:taxon-name-part taxon-name-part-type="species" reg="cheni">cheni</tp:taxon-name-part></tp:taxon-name></italic> sp. nov. (Figs <xref ref-type="fig" rid="F4">4A–C</xref>, 6 A–C)]. Adults of <italic><tp:taxon-name><tp:taxon-name-part taxon-name-part-type="genus" reg="Anatrimonia">A.</tp:taxon-name-part> <tp:taxon-name-part taxon-name-part-type="species" reg="hainana">hainana</tp:taxon-name-part></tp:taxon-name></italic> have black scutellum and abdomen (yellow scutellum and abdomen in <italic><tp:taxon-name><tp:taxon-name-part taxon-name-part-type="genus" reg="Anatrimonia">A.</tp:taxon-name-part> <tp:taxon-name-part taxon-name-part-type="species" reg="wangi">wangi</tp:taxon-name-part></tp:taxon-name></italic> sp. nov.), aedeagus with dorsal ridge but not projecting anterior from apex of aedeagus (Fig. <xref ref-type="fig" rid="F9">9C, D</xref>) [aedeagus with dorsal ridge projecting anterior from apex of aedeagus in <italic><tp:taxon-name><tp:taxon-name-part taxon-name-part-type="genus" reg="Anatrimonia">A.</tp:taxon-name-part> <tp:taxon-name-part taxon-name-part-type="species" reg="wangi">wangi</tp:taxon-name-part></tp:taxon-name></italic> sp. nov. (Fig. <xref ref-type="fig" rid="F18">18C, D</xref>)], endophallic sac composed of three small endophallic sclerites (Fig. <xref ref-type="fig" rid="F9">9C, D</xref>) [one extremely slender, flagellum like endophallic sclerite and three small ones in <italic><tp:taxon-name><tp:taxon-name-part taxon-name-part-type="genus" reg="Anatrimonia">A.</tp:taxon-name-part> <tp:taxon-name-part taxon-name-part-type="species" reg="wangi">wangi</tp:taxon-name-part></tp:taxon-name></italic> sp. nov. (Fig. <xref ref-type="fig" rid="F18">18C, D</xref>)].</p><fig id="F9" position="float" orientation="portrait"><object-id xmlns:xlink="http://www.w3.org/1999/xlink" content-type="doi" xlink:type="simple">10.3897/zookeys.1275.179136.figure9</object-id><object-id xmlns:xlink="http://www.w3.org/1999/xlink" content-type="arpha" xlink:type="simple">F6081046-10AC-51A2-A070-A571BFF9114A</object-id><label>Figure 9.</label><caption><p><italic><tp:taxon-name><tp:taxon-name-part taxon-name-part-type="genus" reg="Anatrimonia">Anatrimonia</tp:taxon-name-part> <tp:taxon-name-part taxon-name-part-type="species" reg="hainana">hainana</tp:taxon-name-part></tp:taxon-name></italic> (Gressitt &amp; Kimoto, 1963) stat. rec. &amp; comb. nov. <bold>A</bold>. Antenna, male; <bold>B</bold>. Antenna, female; <bold>C</bold>. Aedeagus, dorsal view; <bold>D</bold>. Aedeagus, lateral view; <bold>E</bold>. Abdominal ventrite VIII, female; <bold>F</bold>. Gonocoxae; <bold>G</bold>. Spermatheca.</p></caption><graphic xmlns:xlink="http://www.w3.org/1999/xlink" xlink:href="zookeys-1275-169_article-179136__-g009.jpg" id="oo_1573562.jpg" position="float" orientation="portrait" xlink:type="simple"><uri content-type="original_file" xlink:type="simple">https://binary.pensoft.net/fig/1573562</uri></graphic></fig></tp:treatment-sec><tp:treatment-sec sec-type="Description"><title>Description.</title><p>Length 4.1–5.2 mm, width 1.7–2.3 mm. General color black; head and prothorax pale yellow, antenna blackish-brown; middle and hind legs black but trochanters yellowish-brown, front legs pale yellow, but apical 3/2 of tibia, and tarsi dark brown; each elytron with one transverse white band at middle. Antennae (Fig. <xref ref-type="fig" rid="F9">9A</xref>) filiform in males, ratio of lengths of antennomeres I–XI 1.0 : 0.5 : 1.0 : 0.9 : 0.8 : 0.8 : 0.8 : 0.7 : 0.6 : 0.6 : 0.9; ratio of length to width of antennomeres I–XI 4.5 : 2.5 : 5.5 : 4.5 : 4.3 : 4.2 : 4.2 : 3.7 : 3.3 : 3.3 : 5.3; similar in females, ratio of lengths of antennomeres I–XI (Fig. <xref ref-type="fig" rid="F9">9B</xref>) 1.0 : 0.5 : 1.0 : 0.8 : 0.8 : 0.8 : 0.7 : 0.6 : 0.5 : 0.5 : 0.8; ratio of length to width of antennomeres I–XI 4.5 : 2.5 : 5.5 : 4.6 : 4.5 : 4.9 : 4.4 : 3.9 : 3.4 : 3.3 : 4.6. Pronotum 1.71–1.74 × wider than long; disc with sparse, fine punctures at sides; lateral margins slightly rounded and basally narrowed, basal margin straight, apical margin slightly and medially convex; disc with a broad transverse depression at each side, median longitudinal groove obvious. Elytra 1.70–1.92 × longer than wide; with extremely dense setae, parallel sided, apex convergent. Aedeagus (Fig. <xref ref-type="fig" rid="F9">9C, D</xref>) broad, ~ 3.0 × longer than wide; lateral margins strongly narrowed at apical 2/5; slightly and subapically narrowed; apico-lateral margins widest and recurved; dorsal disc with reverse V-shaped ridge from near apex to apical 2/5, irregular near base; strongly curved in lateral view; endophallic sac with three sclerites, two sclerites slender, other sclerite transverse. Gonocoxae (Fig. <xref ref-type="fig" rid="F9">9F</xref>) cylindrical, apex widely rounded; each gonocoxa with 11 or 12 long setae at apex, both gonocoxae basally connected with one longitudinal sclerite, base square. Ventrite VIII (Fig. <xref ref-type="fig" rid="F9">9E</xref>) weakly sclerotized, apical margin concave at middle; disc with sparse short setae near apical and apico-lateral margin; spiculum slender and long. Spermathecal receptaculum (Fig. <xref ref-type="fig" rid="F9">9G</xref>) moderately swollen; pump wide and curved; sclerotized spermathecal duct wide but short.</p></tp:treatment-sec><tp:treatment-sec sec-type="Variation"><title>Variation.</title><p>The holotype of <italic><tp:taxon-name><tp:taxon-name-part taxon-name-part-type="genus" reg="Trichocerophysa">Trichocerophysa</tp:taxon-name-part> <tp:taxon-name-part taxon-name-part-type="species" reg="hainana">hainana</tp:taxon-name-part></tp:taxon-name></italic> possesses entirely black elytra (Fig. <xref ref-type="fig" rid="F4">4D</xref>).</p></tp:treatment-sec><tp:treatment-sec sec-type="Food plants"><title>Food plants.</title><p>Unknown.</p></tp:treatment-sec><tp:treatment-sec sec-type="Distribution"><title>Distribution.</title><p>China (Hainan)</p></tp:treatment-sec><tp:treatment-sec><!--Section generated to contain objects referenced in tp:taxon-treatment.--><fig id="F4" position="float" orientation="portrait"><object-id xmlns:xlink="http://www.w3.org/1999/xlink" content-type="doi" xlink:type="simple">10.3897/zookeys.1275.179136.figure4</object-id><object-id xmlns:xlink="http://www.w3.org/1999/xlink" content-type="arpha" xlink:type="simple">ECC94939-7B46-591D-B92D-7685B5E24287</object-id><label>Figure 4.</label><caption><p>Type specimens and labels <bold>A</bold>. <italic><tp:taxon-name><tp:taxon-name-part taxon-name-part-type="genus" reg="Atysa">Atysa</tp:taxon-name-part> <tp:taxon-name-part taxon-name-part-type="species" reg="albofasciata">albofasciata</tp:taxon-name-part></tp:taxon-name></italic> Jacoby, 1892, holotype, dorsal view; <bold>B</bold>. Ditto, lateral view; <bold>C</bold>. Labels pinned with holotype; <bold>D</bold>. <italic><tp:taxon-name><tp:taxon-name-part taxon-name-part-type="genus" reg="Trichocerophysa">Trichocerophysa</tp:taxon-name-part> <tp:taxon-name-part taxon-name-part-type="species" reg="hainana">hainana</tp:taxon-name-part></tp:taxon-name></italic> Gressitt &amp; Kimoto, 1963, holotype, dorsal view; <bold>E</bold>. Ditto, ventral view; <bold>F</bold>. Labels pinned with holotype.</p></caption><graphic xmlns:xlink="http://www.w3.org/1999/xlink" xlink:href="zookeys-1275-169_article-179136__-g004.jpg" id="oo_1573557.jpg" position="float" orientation="portrait" xlink:type="simple"><uri content-type="original_file" xlink:type="simple">https://binary.pensoft.net/fig/1573557</uri></graphic></fig><fig id="F18" position="float" orientation="portrait"><object-id xmlns:xlink="http://www.w3.org/1999/xlink" content-type="doi" xlink:type="simple">10.3897/zookeys.1275.179136.figure18</object-id><object-id xmlns:xlink="http://www.w3.org/1999/xlink" content-type="arpha" xlink:type="simple">A58B6AD1-E74F-5C6E-B7DD-0FC2D6ABDC06</object-id><label>Figure 18.</label><caption><p><italic><tp:taxon-name><tp:taxon-name-part taxon-name-part-type="genus" reg="Anatrimonia">Anatrimonia</tp:taxon-name-part> <tp:taxon-name-part taxon-name-part-type="species" reg="wangi">wangi</tp:taxon-name-part></tp:taxon-name></italic> sp. nov. <bold>A</bold>. Antenna, male; <bold>B</bold>. Antenna, female; <bold>C</bold>. Aedeagus, dorsal view; <bold>D</bold>. Aedeagus, lateral view; <bold>E</bold>. Abdominal ventrite VIII, female; <bold>F</bold>. Spermatheca; <bold>G</bold>. Gonocoxae.</p></caption><graphic xmlns:xlink="http://www.w3.org/1999/xlink" xlink:href="zookeys-1275-169_article-179136__-g018.jpg" id="oo_1573571.jpg" position="float" orientation="portrait" xlink:type="simple"><uri content-type="original_file" xlink:type="simple">https://binary.pensoft.net/fig/1573571</uri></graphic></fig></tp:treatment-sec><ref-list><ref id="B5"><mixed-citation xmlns:xlink="http://www.w3.org/1999/xlink" xlink:type="simple">Kimoto S (1989) <tp:taxon-name><tp:taxon-name-part taxon-name-part-type="family">Chrysomelidae</tp:taxon-name-part></tp:taxon-name> (<tp:taxon-name><tp:taxon-name-part taxon-name-part-type="order">Coleoptera</tp:taxon-name-part></tp:taxon-name>) of Thailand, Cambodia, Laos, and Vietnam. IV. <tp:taxon-name><tp:taxon-name-part taxon-name-part-type="subfamily">Galerucinae</tp:taxon-name-part></tp:taxon-name>. Esakia 27: 1–241. <ext-link xlink:href="10.5109/2511" ext-link-type="doi" xlink:type="simple">https://doi.org/10.5109/2511</ext-link></mixed-citation></ref></ref-list></tp:taxon-treatment>
