# Supplementary material for: Revision of Anadimonia Ogloblin, support for synonymy with Trichocerophysa Gressitt & Kimoto (Coleoptera, Chrysomelidae, Galerucinae, Galerucitae), with descriptions of one new genus and nine new species
Source: Zookeys. 2026 Mar 30;1275:169–209. doi: 10.3897/zookeys.1275.179136 (PMC13054337; doi:10.3897/zookeys.1275.179136)
Supplement: XML Treatment for Anatrimonia meihuai [file zookeys.1275.179136-treatment10.xml]

<!DOCTYPE tp:taxon-treatment
  PUBLIC "-//TaxonX//DTD Taxonomic Treatment Publishing DTD v0 20100105//EN" "tax-treatment-NSO.dtd">
<tp:taxon-treatment xmlns:tp="http://www.plazi.org/taxpub"><tp:treatment-meta><kwd-group><label>Taxon classification</label><kwd>
              <named-content content-type="kingdom">Animalia</named-content>
            </kwd><kwd>
              <named-content content-type="order">Coleoptera</named-content>
            </kwd><kwd>
              <named-content content-type="family">Chrysomelidae</named-content>
            </kwd></kwd-group><mixed-citation publication-type="journal"><person-group><name><surname>Lee</surname><given-names>Chi-Feng</given-names></name><name><surname>Bezděk</surname><given-names>Jan</given-names></name></person-group><article-title>Revision of <italic><tp:taxon-name><tp:taxon-name-part taxon-name-part-type="genus" reg="Anadimonia">Anadimonia</tp:taxon-name-part></tp:taxon-name></italic> Ogloblin, support for synonymy with <italic><tp:taxon-name><tp:taxon-name-part taxon-name-part-type="genus" reg="Trichocerophysa">Trichocerophysa</tp:taxon-name-part></tp:taxon-name></italic> Gressitt &amp; Kimoto (<tp:taxon-name><tp:taxon-name-part taxon-name-part-type="order" reg="Coleoptera">Coleoptera</tp:taxon-name-part></tp:taxon-name>, <tp:taxon-name><tp:taxon-name-part taxon-name-part-type="family" reg="Chrysomelidae">Chrysomelidae</tp:taxon-name-part></tp:taxon-name>, <tp:taxon-name><tp:taxon-name-part taxon-name-part-type="subfamily" reg="Galerucinae">Galerucinae</tp:taxon-name-part></tp:taxon-name>, <tp:taxon-name><tp:taxon-name-part taxon-name-part-type="supertribe" reg="Galerucitae">Galerucitae</tp:taxon-name-part></tp:taxon-name>), with descriptions of one new genus and nine new species</article-title><source>Zookeys</source><day>30</day><month>03</month><year>2026</year><volume>1275</volume><fpage>169</fpage><lpage>209</lpage><pub-id pub-id-type="doi">10.3897/zookeys.1275.179136</pub-id></mixed-citation></tp:treatment-meta><tp:nomenclature><tp:taxon-name><object-id xmlns:xlink="http://www.w3.org/1999/xlink" content-type="arpha" xlink:type="simple">D70F198A-0A48-5D30-BD70-C1E692DBB321</object-id>
                		<tp:taxon-name-part taxon-name-part-type="genus" reg="Anatrimonia">Anatrimonia</tp:taxon-name-part> <tp:taxon-name-part taxon-name-part-type="species" reg="meihuai">meihuai</tp:taxon-name-part>
                	
                		<object-id xmlns:xlink="http://www.w3.org/1999/xlink" content-type="zoobank" xlink:type="simple">https://zoobank.org/FDB6B81A-1A39-4F73-B1D2-1AE6A2FDA4C4</object-id>
                	</tp:taxon-name><tp:taxon-status xmlns:xlink="http://www.w3.org/1999/xlink" xlink:type="simple">sp. nov.</tp:taxon-status><xref ref-type="fig" rid="F10">Figs 10G–I</xref><xref ref-type="fig" rid="F14">, 14</xref><xref ref-type="fig" rid="F15">, 15A–C</xref></tp:nomenclature><tp:treatment-sec sec-type="Type specimens examined"><title>Type specimens examined</title><p><bold>(<italic>n</italic> = 41). <italic>Holotype</italic></bold> ♂ (TARI), <bold>Taiwan</bold> • <bold>Pingtung</bold>: Peitawushan (北大武山), 19.VIII.2013, leg. Y.-T. Chung. <bold><italic>Paratypes</italic></bold>. • 2♂, (TARI), same data as holotype; • 1♂, 2♀ (TARI), same but with “11.VIII.2013”; • 1♂, 1♀ (TARI), same but with “15.VIII.2013”; • 1♂ (TARI), same but with “21.III.2015”; • 1♀ (TARI), same but with “26.V.2017”; • 2♂ (TARI), same but with “23.VII.2025”; • 2♂, 6♀ (TARI), same but with “24.VII.2025”; • 2♀ (TARI), same locality, 23.VII.2013, leg. J.-C. Chen; • 1♀ (TARI), same but with “12.VIII.2025”; • Kaohsiung: 1♀ (TARI), Chuyunshan logging trail (出雲山林道), 24.III.2009, leg. C.-F. Lee; • 1♀ (TARI), Shihshan logging trail (石山林道), 24.III.2009, leg. M.-H. Tsou; • <bold>Chiayi</bold>: 1♀ (TARI), Shihcho (石卓), 20.III.2015, leg. B.-X. Guo; • <bold>Kaohsiung</bold>: 2♀ (TARI), Kuanshanyakou (關山啞口), 30.VII.2015, leg. C.-F. Lee; • <bold>Nantou</bold>: 2♂ (TARI), Huisunlinchang (惠蓀林場), 6.III.2014, leg. F.-S. Huang, 香楠 (<italic><tp:taxon-name><tp:taxon-name-part taxon-name-part-type="genus" reg="Machilus">Machilus</tp:taxon-name-part> <tp:taxon-name-part taxon-name-part-type="species" reg="zuihoensis">zuihoensis</tp:taxon-name-part></tp:taxon-name></italic>), 噴霧 (fogging); • 2♂ (TARI), same but with “3.IV.2014”; • 1♀ (TARI), same but with “12.VI.2014”; • <bold>Pingtung</bold>: 1♂ (TARI), Jinshuiying (浸水營), 21.IV.2011, leg. J.-C. Chen; • 1♂ (TARI), Lilungshan (里龍山), 19.III.2013, leg. J.-C. Chen; • 1♂ (TARI), Machia (瑪家), 17.III.2017, leg. Y.-T. Chung; • 1♂ (TARI), Shouka (壽卡), 2.II.2022, leg. Y.-C. Chiu; • 1♀ (TARI), Tahanshan (大漢山), 28.VI.2015, leg. W.-C. Liao; • 1♀ (TARI), same locality, 4.IV.2017, leg. Y.-T. Chung; • 1♂ (TARI), same but with “23.VII.2020”; • 2♀ (TARI), Taiwu (泰武), 19.VII.2013, leg. J.-C. Chen; • 1♀ (TARI), Tsaopu (草埔), 17.II.2024, leg. J.-C. Chen; • <bold>Taoyuan</bold>: 1♀ (TARI), Paling (巴陵), 30.III.2013, leg. M.-H. Tsou.</p></tp:treatment-sec><tp:treatment-sec sec-type="Diagnosis"><title>Diagnosis.</title><p>Adults of <italic><tp:taxon-name><tp:taxon-name-part taxon-name-part-type="genus" reg="Anatrimonia">Anatrimonia</tp:taxon-name-part> <tp:taxon-name-part taxon-name-part-type="species" reg="meihuai">meihuai</tp:taxon-name-part></tp:taxon-name></italic> sp. nov. and <italic><tp:taxon-name><tp:taxon-name-part taxon-name-part-type="genus" reg="Anatrimonia">A.</tp:taxon-name-part> <tp:taxon-name-part taxon-name-part-type="species" reg="huangi">huangi</tp:taxon-name-part></tp:taxon-name></italic> sp. nov. can be separated from other species by the black elytra, and reddish-brown head and prothorax (Fig. <xref ref-type="fig" rid="F10">10</xref>). However, adults of <italic><tp:taxon-name><tp:taxon-name-part taxon-name-part-type="genus" reg="Anatrimonia">A.</tp:taxon-name-part> <tp:taxon-name-part taxon-name-part-type="species" reg="meihuai">meihuai</tp:taxon-name-part></tp:taxon-name></italic> sp. nov. lack a median transverse white elytral band (Fig. <xref ref-type="fig" rid="F10">10G–I</xref>) [with more or less median transverse white band on the elytra in <italic>A huangi</italic> sp. nov. (Fig. <xref ref-type="fig" rid="F10">10A–F</xref>)], widely rounded apex of dorsal ridges not projecting from apex of aedeagus (Fig. <xref ref-type="fig" rid="F14">14C, D</xref>) [apically tapering dorsal ridges projecting from apex of aedeagus in <italic><tp:taxon-name><tp:taxon-name-part taxon-name-part-type="genus" reg="Anatrimonia">A.</tp:taxon-name-part> <tp:taxon-name-part taxon-name-part-type="species" reg="huangi">huangi</tp:taxon-name-part></tp:taxon-name></italic> sp. nov. (Fig. <xref ref-type="fig" rid="F11">11C, D</xref>)], endophallic sac composed of three small sclerites (Fig. <xref ref-type="fig" rid="F14">14C, D</xref>) [one extremely slender, flagellum-like endophallic sclerite, another slender sclerite, and the other small sclerite in <italic><tp:taxon-name><tp:taxon-name-part taxon-name-part-type="genus" reg="Anatrimonia">A.</tp:taxon-name-part> <tp:taxon-name-part taxon-name-part-type="species" reg="huangi">huangi</tp:taxon-name-part></tp:taxon-name></italic> sp. nov. (Fig. <xref ref-type="fig" rid="F11">11C, D</xref>)].</p><fig id="F14" position="float" orientation="portrait"><object-id xmlns:xlink="http://www.w3.org/1999/xlink" content-type="doi" xlink:type="simple">10.3897/zookeys.1275.179136.figure14</object-id><object-id xmlns:xlink="http://www.w3.org/1999/xlink" content-type="arpha" xlink:type="simple">0D12FF1A-54B2-5AD8-B78A-56D3F64B0C33</object-id><label>Figure 14.</label><caption><p><italic><tp:taxon-name><tp:taxon-name-part taxon-name-part-type="genus" reg="Anatrimonia">Anatrimonia</tp:taxon-name-part> <tp:taxon-name-part taxon-name-part-type="species" reg="meihuai">meihuai</tp:taxon-name-part></tp:taxon-name></italic> sp. nov. <bold>A</bold>. Antenna, male; <bold>B</bold>. Antenna, female; <bold>C</bold>. Aedeagus, dorsal view; <bold>D</bold>. Aedeagus, lateral view; <bold>E</bold>. Abdominal ventrite VIII, female; <bold>F</bold>. Spermatheca; <bold>G</bold>. Gonocoxae.</p></caption><graphic xmlns:xlink="http://www.w3.org/1999/xlink" xlink:href="zookeys-1275-169_article-179136__-g014.jpg" id="oo_1573567.jpg" position="float" orientation="portrait" xlink:type="simple"><uri content-type="original_file" xlink:type="simple">https://binary.pensoft.net/fig/1573567</uri></graphic></fig></tp:treatment-sec><tp:treatment-sec sec-type="Description"><title>Description.</title><p>Length 4.4–5.4 mm, width 1.9–2.4 mm. General color black (Fig. <xref ref-type="fig" rid="F10">10G–I</xref>); head, prothorax, and scutellum reddish-yellow; antennae and all legs black. Antennae (Fig. <xref ref-type="fig" rid="F14">14A</xref>) filiform in males, ratio of lengths of antennomeres I–XI 1.0 : 0.5 : 1.1 : 0.8 : 0.8 : 0.8 : 0.8 : 0.7 : 0.6 : 0.6 : 0.8; ratio of length to width of antennomeres I–XI 3.6 : 2.6 : 5.0 : 3.8 : 3.6 : 3.6 : 3.6 : 3.3 : 2.8 : 2.6 : 5.0; similar in females, ratio of lengths of antennomeres I–XI (Fig. <xref ref-type="fig" rid="F14">14B</xref>) 1.0 : 0.5 : 1.1 : 0.8 : 0.7 : 0.7 : 0.7 : 0.7 : 0.6 : 0.6 : 0.8; ratio of length to width of antennomeres I–XI 3.9 : 2.3 : 5.2 : 4.2 : 3.8 : 3.9 : 3.8 : 3.8 : 3.4 : 3.3 : 5.1. Pronotum 1.72–1.78 × wider than long; disc with dense, coarse punctures, but reduced in median groove; lateral margins slightly rounded and basally narrowed, apical and basal margin straight; disc with a broad transverse depression at each side, median longitudinal groove obvious. Elytra 1.79–1.92 × longer than wide; with extremely dense setae, parallel sided, apex convergent. Aedeagus (Fig. <xref ref-type="fig" rid="F14">14C, D</xref>) broad, ~ 3.8 × longer than wide; lateral margins narrowed at apical 1/7, apex slightly tapering; apico-lateral margins slightly recurved; dorsal disc with rounded ridge apically; slightly curved in lateral view; endophallic sac with three small sclerites. Gonocoxae (Fig. <xref ref-type="fig" rid="F14">14G</xref>) cylindrical, apex widely rounded; each gonocoxa with 11–16 short setae at apex, both gonocoxae basally connected with narrow sclerite, connection triangular. Ventrite VIII (Fig. <xref ref-type="fig" rid="F14">14E</xref>) well sclerotized, apical margin rounded but slightly concave at middle; disc with sparse, long setae near apical margin; spiculum slender and short. Spermathecal receptaculum (Fig. <xref ref-type="fig" rid="F14">14F</xref>) moderately swollen; pump wide and curved; sclerotized spermathecal duct wide but short.</p></tp:treatment-sec><tp:treatment-sec sec-type="Variations"><title>Variations.</title><p>Some individuals have reddish-brown bases of the elytra (Fig. <xref ref-type="fig" rid="F15">15B</xref>) and abdomens. Some have reddish meso- and metathoracic ventrites, and middle and hind femora (Fig. <xref ref-type="fig" rid="F15">15C</xref>).</p><fig id="F15" position="float" orientation="portrait"><object-id xmlns:xlink="http://www.w3.org/1999/xlink" content-type="doi" xlink:type="simple">10.3897/zookeys.1275.179136.figure15</object-id><object-id xmlns:xlink="http://www.w3.org/1999/xlink" content-type="arpha" xlink:type="simple">FDEB9986-56B2-5E3D-BC69-08E96A98D861</object-id><label>Figure 15.</label><caption><p>Field photographs of <italic><tp:taxon-name><tp:taxon-name-part taxon-name-part-type="genus" reg="Anatrimonia">Anatrimonia</tp:taxon-name-part></tp:taxon-name></italic> species <bold>A</bold>. Adult of <italic><tp:taxon-name><tp:taxon-name-part taxon-name-part-type="genus" reg="Anatrimonia">A.</tp:taxon-name-part> <tp:taxon-name-part taxon-name-part-type="species" reg="meihuai">meihuai</tp:taxon-name-part></tp:taxon-name></italic> sp. nov. feeding on leaf of <italic><tp:taxon-name><tp:taxon-name-part taxon-name-part-type="genus" reg="Machilus">Machilus</tp:taxon-name-part> <tp:taxon-name-part taxon-name-part-type="species" reg="thunbergii">thunbergii</tp:taxon-name-part></tp:taxon-name></italic>; <bold>B</bold>. Adult of <italic><tp:taxon-name><tp:taxon-name-part taxon-name-part-type="genus" reg="Anatrimonia">A.</tp:taxon-name-part> <tp:taxon-name-part taxon-name-part-type="species" reg="meihuai">meihuai</tp:taxon-name-part></tp:taxon-name></italic> sp. nov. feeding on leaf of <italic><tp:taxon-name><tp:taxon-name-part taxon-name-part-type="genus" reg="Camphora">Camphora</tp:taxon-name-part> <tp:taxon-name-part taxon-name-part-type="species" reg="officinarum">officinarum</tp:taxon-name-part></tp:taxon-name></italic>; <bold>C</bold>. A couple of Adults of <italic><tp:taxon-name><tp:taxon-name-part taxon-name-part-type="genus" reg="Anatrimonia">A.</tp:taxon-name-part> <tp:taxon-name-part taxon-name-part-type="species" reg="meihuai">meihuai</tp:taxon-name-part></tp:taxon-name></italic> sp. nov. resting on leaf of <italic><tp:taxon-name><tp:taxon-name-part taxon-name-part-type="genus" reg="Machilus">Machilus</tp:taxon-name-part> <tp:taxon-name-part taxon-name-part-type="species" reg="thunbergii">thunbergii</tp:taxon-name-part></tp:taxon-name></italic>; <bold>D</bold>. Adults of <italic><tp:taxon-name><tp:taxon-name-part taxon-name-part-type="genus" reg="Anatrimonia">A.</tp:taxon-name-part> <tp:taxon-name-part taxon-name-part-type="species" reg="tsoui">tsoui</tp:taxon-name-part></tp:taxon-name></italic> sp. nov. feeding on underside of leaf of <italic><tp:taxon-name><tp:taxon-name-part taxon-name-part-type="genus" reg="Machilus">Machilus</tp:taxon-name-part> <tp:taxon-name-part taxon-name-part-type="species" reg="thunbergii">thunbergii</tp:taxon-name-part></tp:taxon-name></italic>; <bold>E</bold>. Adult of <italic><tp:taxon-name><tp:taxon-name-part taxon-name-part-type="genus" reg="Anatrimonia">A.</tp:taxon-name-part> <tp:taxon-name-part taxon-name-part-type="species" reg="tsoui">tsoui</tp:taxon-name-part></tp:taxon-name></italic> sp. nov. feeding on leaf of <italic><tp:taxon-name><tp:taxon-name-part taxon-name-part-type="genus" reg="Litsea">Litsea</tp:taxon-name-part> <tp:taxon-name-part taxon-name-part-type="species" reg="elongata">elongata</tp:taxon-name-part></tp:taxon-name></italic> var. <italic>mushaensis</italic> (Hayata) J.C. Liao; <bold>F</bold>. Adult of <italic><tp:taxon-name><tp:taxon-name-part taxon-name-part-type="genus" reg="Anatrimonia">A.</tp:taxon-name-part> <tp:taxon-name-part taxon-name-part-type="species" reg="yuae">yuae</tp:taxon-name-part></tp:taxon-name></italic> sp. nov. feeding on underside of leaf of <italic><tp:taxon-name><tp:taxon-name-part taxon-name-part-type="genus" reg="Litsea">Litsea</tp:taxon-name-part> <tp:taxon-name-part taxon-name-part-type="species" reg="hypophaea">hypophaea</tp:taxon-name-part></tp:taxon-name></italic> Hayata</p></caption><graphic xmlns:xlink="http://www.w3.org/1999/xlink" xlink:href="zookeys-1275-169_article-179136__-g015.jpg" id="oo_1573568.jpg" position="float" orientation="portrait" xlink:type="simple"><uri content-type="original_file" xlink:type="simple">https://binary.pensoft.net/fig/1573568</uri></graphic></fig></tp:treatment-sec><tp:treatment-sec sec-type="Biological notes"><title>Biological notes.</title><p>Some adults were collected with light traps.</p></tp:treatment-sec><tp:treatment-sec sec-type="Food plants"><title>Food plants.</title><p><tp:taxon-name><tp:taxon-name-part taxon-name-part-type="family" reg="Lauraceae">Lauraceae</tp:taxon-name-part></tp:taxon-name>: <italic><tp:taxon-name><tp:taxon-name-part taxon-name-part-type="genus" reg="Camphora">Camphora</tp:taxon-name-part> <tp:taxon-name-part taxon-name-part-type="species" reg="officinarum">officinarum</tp:taxon-name-part></tp:taxon-name></italic> Boerh. ex Fabr. (Fig. <xref ref-type="fig" rid="F15">15B</xref>), <italic><tp:taxon-name><tp:taxon-name-part taxon-name-part-type="genus" reg="Machilus">Machilus</tp:taxon-name-part> <tp:taxon-name-part taxon-name-part-type="species" reg="obovatifolius">obovatifolius</tp:taxon-name-part></tp:taxon-name></italic> (Hayata) Kaneh. &amp; Sasaki, <italic><tp:taxon-name><tp:taxon-name-part taxon-name-part-type="genus" reg="Machilus">M.</tp:taxon-name-part> <tp:taxon-name-part taxon-name-part-type="species" reg="thunbergii">thunbergii</tp:taxon-name-part></tp:taxon-name></italic> Siebold &amp; Zucc. (Fig. <xref ref-type="fig" rid="F15">15A</xref>), <italic><tp:taxon-name><tp:taxon-name-part taxon-name-part-type="genus" reg="Machilus">M.</tp:taxon-name-part> <tp:taxon-name-part taxon-name-part-type="species" reg="zuihoensis">zuihoensis</tp:taxon-name-part></tp:taxon-name></italic> Hayata.</p></tp:treatment-sec><tp:treatment-sec sec-type="Etymology"><title>Etymology.</title><p>This new species is named for Mei-Hua Tsou (曹美華), the first member of <abbrev xmlns:xlink="http://www.w3.org/1999/xlink" xlink:title="Taiwan Chrysomelid Research Team" xlink:type="simple">TCRT</abbrev> to collect specimens of this new species.</p></tp:treatment-sec><tp:treatment-sec sec-type="Distribution"><title>Distribution.</title><p>This new species is widespread in Taiwan.</p></tp:treatment-sec><tp:treatment-sec><!--Section generated to contain objects referenced in tp:taxon-treatment.--><fig id="F10" position="float" orientation="portrait"><object-id xmlns:xlink="http://www.w3.org/1999/xlink" content-type="doi" xlink:type="simple">10.3897/zookeys.1275.179136.figure10</object-id><object-id xmlns:xlink="http://www.w3.org/1999/xlink" content-type="arpha" xlink:type="simple">83231D30-B921-5220-A09F-CB23C20EFFA8</object-id><label>Figure 10.</label><caption><p>Habitus of <italic><tp:taxon-name><tp:taxon-name-part taxon-name-part-type="genus" reg="Anatrimonia">Anatrimonia</tp:taxon-name-part> <tp:taxon-name-part taxon-name-part-type="species" reg="huangi">huangi</tp:taxon-name-part></tp:taxon-name></italic> sp. nov. and <italic><tp:taxon-name><tp:taxon-name-part taxon-name-part-type="genus" reg="Anatrimonia">A.</tp:taxon-name-part> <tp:taxon-name-part taxon-name-part-type="species" reg="meihuai">meihuai</tp:taxon-name-part></tp:taxon-name></italic> sp. nov. <bold>A</bold>. <italic><tp:taxon-name><tp:taxon-name-part taxon-name-part-type="genus" reg="Anadimonia">Anadimonia</tp:taxon-name-part> <tp:taxon-name-part taxon-name-part-type="species" reg="huangi">huangi</tp:taxon-name-part></tp:taxon-name></italic> sp. nov., male, dorsal view; <bold>B</bold>. Ditto, ventral view; <bold>C</bold>. Ditto, lateral view; <bold>D</bold>. <italic><tp:taxon-name><tp:taxon-name-part taxon-name-part-type="genus" reg="Anatrimonia">A.</tp:taxon-name-part> <tp:taxon-name-part taxon-name-part-type="species" reg="huangi">huangi</tp:taxon-name-part></tp:taxon-name></italic> sp. nov., female, dorsal view; <bold>E</bold>. Ditto, ventral view; <bold>F</bold>. Ditto, lateral view; <bold>G</bold>. <italic><tp:taxon-name><tp:taxon-name-part taxon-name-part-type="genus" reg="Anatrimonia">A.</tp:taxon-name-part> <tp:taxon-name-part taxon-name-part-type="species" reg="meihuai">meihuai</tp:taxon-name-part></tp:taxon-name></italic> sp. nov., female, dorsal view; <bold>H</bold>. Ditto, ventral view; <bold>I</bold>. Ditto, lateral view.</p></caption><graphic xmlns:xlink="http://www.w3.org/1999/xlink" xlink:href="zookeys-1275-169_article-179136__-g010.jpg" id="oo_1573563.jpg" position="float" orientation="portrait" xlink:type="simple"><uri content-type="original_file" xlink:type="simple">https://binary.pensoft.net/fig/1573563</uri></graphic></fig><fig id="F11" position="float" orientation="portrait"><object-id xmlns:xlink="http://www.w3.org/1999/xlink" content-type="doi" xlink:type="simple">10.3897/zookeys.1275.179136.figure11</object-id><object-id xmlns:xlink="http://www.w3.org/1999/xlink" content-type="arpha" xlink:type="simple">99C971AD-7B33-535A-9D09-66049E5F553C</object-id><label>Figure 11.</label><caption><p><italic><tp:taxon-name><tp:taxon-name-part taxon-name-part-type="genus" reg="Anatrimonia">Anatrimonia</tp:taxon-name-part> <tp:taxon-name-part taxon-name-part-type="species" reg="huangi">huangi</tp:taxon-name-part></tp:taxon-name></italic> sp. nov. <bold>A</bold>. Antenna, male; <bold>B</bold>. Antenna, female; <bold>C</bold>. Aedeagus, dorsal view; <bold>D</bold>. Aedeagus, lateral view; <bold>E</bold>. Abdominal ventrite VIII, female; <bold>F</bold>. Spermatheca; <bold>G</bold>. Gonocoxae.</p></caption><graphic xmlns:xlink="http://www.w3.org/1999/xlink" xlink:href="zookeys-1275-169_article-179136__-g011.jpg" id="oo_1573564.jpg" position="float" orientation="portrait" xlink:type="simple"><uri content-type="original_file" xlink:type="simple">https://binary.pensoft.net/fig/1573564</uri></graphic></fig></tp:treatment-sec></tp:taxon-treatment>
