# Supplementary material for: Revision of Anadimonia Ogloblin, support for synonymy with Trichocerophysa Gressitt & Kimoto (Coleoptera, Chrysomelidae, Galerucinae, Galerucitae), with descriptions of one new genus and nine new species
Source: Zookeys. 2026 Mar 30;1275:169–209. doi: 10.3897/zookeys.1275.179136 (PMC13054337; doi:10.3897/zookeys.1275.179136)
Supplement: XML Treatment for Anatrimonia tsoui [file zookeys.1275.179136-treatment11.xml]

<!DOCTYPE tp:taxon-treatment
  PUBLIC "-//TaxonX//DTD Taxonomic Treatment Publishing DTD v0 20100105//EN" "tax-treatment-NSO.dtd">
<tp:taxon-treatment xmlns:tp="http://www.plazi.org/taxpub"><tp:treatment-meta><kwd-group><label>Taxon classification</label><kwd>
              <named-content content-type="kingdom">Animalia</named-content>
            </kwd><kwd>
              <named-content content-type="order">Coleoptera</named-content>
            </kwd><kwd>
              <named-content content-type="family">Chrysomelidae</named-content>
            </kwd></kwd-group><mixed-citation publication-type="journal"><person-group><name><surname>Lee</surname><given-names>Chi-Feng</given-names></name><name><surname>Bezděk</surname><given-names>Jan</given-names></name></person-group><article-title>Revision of <italic><tp:taxon-name><tp:taxon-name-part taxon-name-part-type="genus" reg="Anadimonia">Anadimonia</tp:taxon-name-part></tp:taxon-name></italic> Ogloblin, support for synonymy with <italic><tp:taxon-name><tp:taxon-name-part taxon-name-part-type="genus" reg="Trichocerophysa">Trichocerophysa</tp:taxon-name-part></tp:taxon-name></italic> Gressitt &amp; Kimoto (<tp:taxon-name><tp:taxon-name-part taxon-name-part-type="order" reg="Coleoptera">Coleoptera</tp:taxon-name-part></tp:taxon-name>, <tp:taxon-name><tp:taxon-name-part taxon-name-part-type="family" reg="Chrysomelidae">Chrysomelidae</tp:taxon-name-part></tp:taxon-name>, <tp:taxon-name><tp:taxon-name-part taxon-name-part-type="subfamily" reg="Galerucinae">Galerucinae</tp:taxon-name-part></tp:taxon-name>, <tp:taxon-name><tp:taxon-name-part taxon-name-part-type="supertribe" reg="Galerucitae">Galerucitae</tp:taxon-name-part></tp:taxon-name>), with descriptions of one new genus and nine new species</article-title><source>Zookeys</source><day>30</day><month>03</month><year>2026</year><volume>1275</volume><fpage>169</fpage><lpage>209</lpage><pub-id pub-id-type="doi">10.3897/zookeys.1275.179136</pub-id></mixed-citation></tp:treatment-meta><tp:nomenclature><tp:taxon-name><object-id xmlns:xlink="http://www.w3.org/1999/xlink" content-type="arpha" xlink:type="simple">7BCCDECE-BD4C-5E61-A660-3CF1E6B45AE4</object-id>
                		<tp:taxon-name-part taxon-name-part-type="genus" reg="Anatrimonia">Anatrimonia</tp:taxon-name-part> <tp:taxon-name-part taxon-name-part-type="species" reg="tsoui">tsoui</tp:taxon-name-part>
                	
                		<object-id xmlns:xlink="http://www.w3.org/1999/xlink" content-type="zoobank" xlink:type="simple">https://zoobank.org/36176A77-0097-40F2-AC39-D921935006A6</object-id>
                	</tp:taxon-name><tp:taxon-status xmlns:xlink="http://www.w3.org/1999/xlink" xlink:type="simple">sp. nov.</tp:taxon-status><xref ref-type="fig" rid="F15">Figs 15D</xref><xref ref-type="fig" rid="F15">, 15E</xref><xref ref-type="fig" rid="F16">, 16</xref><xref ref-type="fig" rid="F17">, 17</xref><tp:nomenclature-citation-list><tp:nomenclature-citation><tp:taxon-name><tp:taxon-name-part taxon-name-part-type="genus" reg="Trichocerophysa">Trichocerophysa</tp:taxon-name-part> <tp:taxon-name-part taxon-name-part-type="species" reg="hainana">hainana</tp:taxon-name-part></tp:taxon-name><comment>: <xref ref-type="bibr" rid="B4">Kimoto 1969</xref>: 36.</comment></tp:nomenclature-citation><tp:nomenclature-citation><tp:taxon-name><tp:taxon-name-part taxon-name-part-type="genus" reg="Anadimonia">Anadimonia</tp:taxon-name-part> <tp:taxon-name-part taxon-name-part-type="species" reg="latifascia">latifascia</tp:taxon-name-part></tp:taxon-name><comment>: <xref ref-type="bibr" rid="B6">Kimoto 1991</xref>: 10.</comment></tp:nomenclature-citation></tp:nomenclature-citation-list></tp:nomenclature><tp:treatment-sec sec-type="Type specimens examined"><title>Type specimens examined</title><p><bold>(<italic>n</italic> = 195). <italic>Holotype</italic></bold> ♂ (TARI), <bold>Taiwan</bold> • <bold>Kaohsiung</bold>: Erhchituan (二集團), 8.III.2013, leg. B.-X. Guo. <bold><italic>Paratypes</italic></bold>. • 5♀ (TARI), same data as holotype; • 2♂ (TARI), same locality, 1.III.2009, leg. U. Ong; • <bold>Chiayi</bold>: 1♀ (<abbrev xmlns:xlink="http://www.w3.org/1999/xlink" content-type="institution" xlink:title="Kitakyushu Museum of Natural History and Human History, Kitakyushu, Japan" xlink:type="simple">KMNH</abbrev>), Alishan (阿里山), 6.VII.1965, leg. R. Ishikawa, was identified as <italic><tp:taxon-name><tp:taxon-name-part taxon-name-part-type="genus" reg="Trichocerophysa">Trichocerophysa</tp:taxon-name-part> <tp:taxon-name-part taxon-name-part-type="species" reg="hainana">hainana</tp:taxon-name-part></tp:taxon-name></italic> by <xref ref-type="bibr" rid="B4">Kimoto (1969)</xref>; • 1♀ (TARI), same locality, 28.III.2010, leg. U. Ong; • 2♂, 2♀ (TARI), same locality, 21.VI.2014, leg. B.-X. Guo; • 3♂ (TARI), Shihcho (石卓), 20.III.2015, leg. B.-X. Guo; • 1♂, 1♀ (TARI), Tiaotiao farm (跳跳農場), 6.III.2016, leg. U. Ong; • <bold>Hsinchu</bold>: 1♂, 2♀ (TARI), Lupi (魯壁), 26.VII.2008, leg. M.-H. Tsou; • <bold>Hualien</bold>: 1♀ (TARI), Juisui trail (瑞穗林道), 5.VII.2023, leg. Y.-T. Chung; • <bold>Kaohsiung</bold>: 2♂ (TARI), Erhchituan (二集團), 1.IV.2015, leg. B.-X. Guo; • 1♂ (<abbrev xmlns:xlink="http://www.w3.org/1999/xlink" content-type="institution" xlink:title="Kitakyushu Museum of Natural History and Human History, Kitakyushu, Japan" xlink:type="simple">KMNH</abbrev>), Fengkangshan (鳳岡山), 30.IV.1986, leg. K. Baba, was identified as <italic><tp:taxon-name><tp:taxon-name-part taxon-name-part-type="genus" reg="Trichocerophysa">Trichocerophysa</tp:taxon-name-part> <tp:taxon-name-part taxon-name-part-type="species" reg="hainana">hainana</tp:taxon-name-part></tp:taxon-name></italic> and synonymized with <italic><tp:taxon-name><tp:taxon-name-part taxon-name-part-type="genus" reg="Anadimonia">Anadimonia</tp:taxon-name-part> <tp:taxon-name-part taxon-name-part-type="species" reg="latifascia">latifascia</tp:taxon-name-part></tp:taxon-name></italic> by <xref ref-type="bibr" rid="B6">Kimoto (1991)</xref>; • 2♀ (TARI), Tengchih (藤枝), 18.IV.2013, leg. Y.-T. Chung; • 1♂, 1♀ (TARI), Tienchih (天池), 1.IV.2015, leg. C.-F. Lee; • <bold>Nantou</bold>: 1♂ (TARI), Huisunlinchang (惠蓀林場), 17.X.2013, leg. F.-S. Huang; • 2♀ (TARI), same locality, 6.III.2014, leg. F.-S. Huang, 香楠 (<italic><tp:taxon-name><tp:taxon-name-part taxon-name-part-type="genus" reg="Machilus">Machilus</tp:taxon-name-part> <tp:taxon-name-part taxon-name-part-type="species" reg="zuihoensis">zuihoensis</tp:taxon-name-part></tp:taxon-name></italic>), 噴霧 (fogging); • 3♀ (<abbrev xmlns:xlink="http://www.w3.org/1999/xlink" content-type="institution" xlink:title="National Museum of Natural Science, Taichung, Taiwan" xlink:type="simple">NMNS</abbrev>), Liyingshan (立鷹山), 28.VII.2020, leg. J.-F. Tsai; • 1♂ (<abbrev xmlns:xlink="http://www.w3.org/1999/xlink" content-type="institution" xlink:title="Kitakyushu Museum of Natural History and Human History, Kitakyushu, Japan" xlink:type="simple">KMNH</abbrev>), Musha (= Wushe, 霧社), 30.III.1981, leg. F. Kimura; • 1♀ (<abbrev xmlns:xlink="http://www.w3.org/1999/xlink" content-type="institution" xlink:title="Kitakyushu Museum of Natural History and Human History, Kitakyushu, Japan" xlink:type="simple">KMNH</abbrev>), Nanshanchi (南山溪), 26.VI.1965, leg. T. Shirôzu; • 1♀ (<abbrev xmlns:xlink="http://www.w3.org/1999/xlink" content-type="institution" xlink:title="Kitakyushu Museum of Natural History and Human History, Kitakyushu, Japan" xlink:type="simple">KMNH</abbrev>), same locality, 12.VII.1966, leg. H. Kamiya, both specimens collected from Nanshanchi were identified as <italic><tp:taxon-name><tp:taxon-name-part taxon-name-part-type="genus" reg="Trichocerophysa">Trichocerophysa</tp:taxon-name-part> <tp:taxon-name-part taxon-name-part-type="species" reg="hainana">hainana</tp:taxon-name-part></tp:taxon-name></italic> by <xref ref-type="bibr" rid="B4">Kimoto (1969)</xref>; • 1♀ (<abbrev xmlns:xlink="http://www.w3.org/1999/xlink" content-type="institution" xlink:title="Kitakyushu Museum of Natural History and Human History, Kitakyushu, Japan" xlink:type="simple">KMNH</abbrev>), Sungkang (松崗), 4.VIII.1969, leg. T. Kobayashi; • 3♂, 1♀ (TARI), Tatachia (塔塔加), 9.VII.2014, leg. C.-L (sic!). Lee; • <bold>Pingtung</bold>: 1♀ (TARI), Chiamu (佳暮), 10.V.2018, leg. Y.-T. Chung; • 1♀ (TARI), Jinshuiying (浸水營), 23.VIII.2011, leg. J.-C. Chen; • 1♂, 2♀ (TARI), same locality, 12.IV.2012, leg. C.-F. Lee; • 1♂ (TARI), Machia (瑪家), 25.IX.2017, leg. Y.-T. Chung; • 1♂ (TARI), Peitawushan (北大武山), 3.VI.2014, leg. Y.-T. Chung; • 2♂, 1♀ (TARI), same but with “21.III.2015”; • 1♀ (TARI), same but with “14.VIII.2016”; • 2♀ (TARI), same but with “18.V.2025”; • 1♀ (<abbrev xmlns:xlink="http://www.w3.org/1999/xlink" content-type="institution" xlink:title="National Museum of Natural Science, Taichung, Taiwan" xlink:type="simple">NMNS</abbrev>), Shahsi Forest Road (沙溪林道), 19.IV.2009, leg. Y.-T. Chung; • 1♂, 1♀ (TARI), same locality, 20.VII.2017, leg. B.-X. Guo; • 1♀ (TARI), Shouka (壽卡), 27.II.2015; • 1♂ (TARI), T (D) ahanshan (大漢山) [= Tahanlintao (大漢林道)], 18.VII.2007, leg. C.-F. Lee; • 1♀ (TARI), same but with “20.VII.2007”; • 1♀ (TARI), same but with “26.III.2013”; • 2♂ (TARI), same but with “18.IV.2018”; • 1♂ (TARI), same locality, 4.VII.2008, leg. S.-F. Yu; • 1♂ (TARI), same locality, 18.VII.2007, leg. M.-H. Tsou; • 1♀ (TARI), same locality, 23.IX.2009, leg. J.-C. Chen; • 2♂, 1♀ (TARI), same but with “5.IV.2011”; • 1♂ (TARI), same but with “10.IV.2023”; • 1♂, 2♀ (TARI), same locality, 14.VIII.2011, leg. Y.-T. Wang; • 1♂, 2♀ (TARI), same locality, 25.III.2013, leg. B.-X. Guo; • 1♀ (TARI), same but with “30.VII.2013”; • 1♀ (TARI), same but with “9.VIII.2013”; • 1♂, same locality, 30.VII.2012, leg. Y.-T. Chung; • 1♀ (TARI), same but with “3.IX.2012”; • 2♀ (TARI), same but with “3.IV.2013”; • 1♀ (TARI), same but with “16.IV.2013”; • 1♀ (TARI), same but with “24.IV.2013”; • 1♀ (TARI), same but with “21.VII.2013”; • 3♂, 6♀ (TARI), same but with “30.VII.2013”; • 1♀ (TARI), same but with “2.IX.2013”; • 1♂ (TARI), same but with “6.IV.2014”; • 1♀ (TARI), same but with “26.VII.2014”; • 1♀ (TARI), same but with “28.III.2015”; • 3♂, 2♀ (TARI), same but with “2.IV.2015”; • 1♂ (TARI), same but with “8.IV.2016”; • 1♀ (TARI), same but with “10.V.2016”; • 1♂ (TARI), same but with “17.VI.2016”; • 3♂, 3♀ (TARI), same but with “28.VII.2016”; • 1♂, 2♀ (TARI), same but with “6.VIII.2016”; • 1♂, 2♀ (TARI), same but with “22.VIII.2016”; • 4♂ (TARI), same but with “4.IV.2017”; • 7♂, 2♀ (TARI), same but with “10.IV.2017”; • 4♀ (TARI), same but with “17.IV.2017”; • 2♀ (TARI), same but with “22.IV.2017”; • 4♂, 1♀ (TARI), same but with “9.IV.2018”; • 1♂, 2♀ (TARI), same but with “15.IV.2018”; • 2♀ (TARI), same but with “23.IV.2018”; • 2♀ (TARI), same but with “23.IX.2019”; • 1♀ (TARI), same but with “20.VII.2020”; • 1♀ (TARI), same but with “23.VII.2020”; • 1♀ (TARI), same but with “5.VIII.2020”; • 2♀ (TARI), same but with “12.IV.2021”; • 1♀ (TARI), same but with “7.VIII.2022”; • 1♀ (TARI), same but with “25.IV.2023”; • 1♀ (TARI), same locality, 6.IV.2013, leg. W.-C. Liao; • 1♂ (TARI), same locality, 19.VII.2013, leg. M.-H. Tsou; • 1♀ (TARI), same locality, 15.III.-3.IV.2020, Malaise trap, leg. Y.-C. Chiu; • 1♀ (TARI), same but with “2.V.-6.VI.2020”; • 1♀ (TARI), same but with “6.VI.-25.VI.2020”; • 1♀ (TARI), Peitawushan (北大武山), 18.VI.2012, leg. J.-C. Chen; • 1♂, 1♀ (TARI), same but with “14.VI.2022”; • 2♂ (TARI), same but with “23.III.2024”; • 3♂ (TARI), same but with “13.III.2025”; • 2♂ (TARI), same but with “20.III.2025”; • 1♂ (TARI), same locality, 11.VIII.2013, leg. Y.-T. Chung; • 1♂ (TARI), same but with “15.VIII.2013”; • 1♀ (TARI), same but with “9.V.2024”; • 1♂ (TARI), same but with “23.VII.2025”; • 1♀ (TARI), Wutai (霧台), 12.V.2009, leg. U. Ong; • 1♂ (TARI), same locality, 8.V.2025, leg. Y.-T. Chung; • <bold>Tainan</bold>: 1♀ (TARI), Meiling (梅嶺), 11.V.2014, leg. B.-X. Guo; • 3♂, 2♀ (TARI), same but with “28.II.2016”; • <bold>Taipei</bold>: 3♂ (TARI), Fengkueitsui (風櫃嘴), 26.VIII.2007, leg. M.-H. Tsou; • 2♀ (TARI), Tatunshan (大屯山), 23.IV.2016, leg. Y.-F. Hsu; • <bold>Taitung</bold>: 1♀ (TARI), Hsiangyang (向陽), 23.VI.2010, leg. M.-H. Tsou; • 2♂, 2♀ (TARI), same locality, 18.VII.2014, leg. W.-C. Huang; • 1♂, 1♀ (TARI), Liyuan (栗園), 19.VI.2013, leg. C.-F. Lee; • 2♀ (TARI), same but with “24.VII.2013”; • 1♂ (TARI), Tulanshan (都蘭山), 4.VI.2010, leg. J.-C. Chen.</p></tp:treatment-sec><tp:treatment-sec sec-type="Diagnosis"><title>Diagnosis.</title><p>Adults of <italic><tp:taxon-name><tp:taxon-name-part taxon-name-part-type="genus" reg="Anatrimonia">Anatrimonia</tp:taxon-name-part> <tp:taxon-name-part taxon-name-part-type="species" reg="tsoui">tsoui</tp:taxon-name-part></tp:taxon-name></italic> sp. nov. are similar to those of <italic><tp:taxon-name><tp:taxon-name-part taxon-name-part-type="genus" reg="Anatrimonia">A.</tp:taxon-name-part> <tp:taxon-name-part taxon-name-part-type="species" reg="albofasciata">albofasciata</tp:taxon-name-part></tp:taxon-name></italic> (Jacoby, 1892), <italic><tp:taxon-name><tp:taxon-name-part taxon-name-part-type="genus" reg="Anatrimonia">A.</tp:taxon-name-part> <tp:taxon-name-part taxon-name-part-type="species" reg="cheni">cheni</tp:taxon-name-part></tp:taxon-name></italic> sp. nov., <italic><tp:taxon-name><tp:taxon-name-part taxon-name-part-type="genus" reg="Anatrimonia">A.</tp:taxon-name-part> <tp:taxon-name-part taxon-name-part-type="species" reg="hainana">hainana</tp:taxon-name-part></tp:taxon-name></italic> (Gressitt &amp; Kimoto, 1963), and <italic><tp:taxon-name><tp:taxon-name-part taxon-name-part-type="genus" reg="Anatrimonia">A.</tp:taxon-name-part> <tp:taxon-name-part taxon-name-part-type="species" reg="wangi">wangi</tp:taxon-name-part></tp:taxon-name></italic> sp. nov. in possessing yellowish heads and prothoraxes, black elytra, and middle and hind legs. However, the median transverse white bands on the elytra are present only in females of <italic><tp:taxon-name><tp:taxon-name-part taxon-name-part-type="genus" reg="Anatrimonia">A.</tp:taxon-name-part> <tp:taxon-name-part taxon-name-part-type="species" reg="tsoui">tsoui</tp:taxon-name-part></tp:taxon-name></italic> sp. nov. (Fig. <xref ref-type="fig" rid="F16">16A–F</xref>) [median transverse white bands on elytra present in both sexes of other species]. In addition, the aedeagus of <italic><tp:taxon-name><tp:taxon-name-part taxon-name-part-type="genus" reg="Anatrimonia">A.</tp:taxon-name-part> <tp:taxon-name-part taxon-name-part-type="species" reg="tsoui">tsoui</tp:taxon-name-part></tp:taxon-name></italic> sp. nov. is diagnostic: dorsal ridges not projecting from apex of aedeagus (Fig. <xref ref-type="fig" rid="F17">17C, D</xref>) [dorsal ridges projecting from apex of aedeagus in <italic><tp:taxon-name><tp:taxon-name-part taxon-name-part-type="genus" reg="Anatrimonia">A.</tp:taxon-name-part> <tp:taxon-name-part taxon-name-part-type="species" reg="wangi">wangi</tp:taxon-name-part></tp:taxon-name></italic> sp. nov. (Fig. <xref ref-type="fig" rid="F18">18C, D</xref>)], base of dorsal ridges narrower than aedeagus (Fig. <xref ref-type="fig" rid="F17">17C</xref>) [base of dorsal ridges wider than aedeagus in <italic><tp:taxon-name><tp:taxon-name-part taxon-name-part-type="genus" reg="Anatrimonia">A.</tp:taxon-name-part> <tp:taxon-name-part taxon-name-part-type="species" reg="albofasciata">albofasciata</tp:taxon-name-part></tp:taxon-name></italic> (Fig. <xref ref-type="fig" rid="F5">5C</xref>) and <italic><tp:taxon-name><tp:taxon-name-part taxon-name-part-type="genus" reg="Anatrimonia">A.</tp:taxon-name-part> <tp:taxon-name-part taxon-name-part-type="species" reg="hainana">hainana</tp:taxon-name-part></tp:taxon-name></italic> (Fig. <xref ref-type="fig" rid="F9">9C</xref>)], dorsal ridges moderately and medially rounded (Fig. <xref ref-type="fig" rid="F17">17C</xref>) [dorsal ridges recurved near base in <italic><tp:taxon-name><tp:taxon-name-part taxon-name-part-type="genus" reg="Anatrimonia">A.</tp:taxon-name-part> <tp:taxon-name-part taxon-name-part-type="species" reg="cheni">cheni</tp:taxon-name-part></tp:taxon-name></italic> sp. nov. (Fig. <xref ref-type="fig" rid="F7">7C</xref>)], endophallic sac composed of three small sclerites (Fig. <xref ref-type="fig" rid="F17">17C, D</xref>) [one flagellum-like endophallic sclerites, and two or three small sclerites in <italic><tp:taxon-name><tp:taxon-name-part taxon-name-part-type="genus" reg="Anatrimonia">A.</tp:taxon-name-part> <tp:taxon-name-part taxon-name-part-type="species" reg="cheni">cheni</tp:taxon-name-part></tp:taxon-name></italic> sp. nov. (Fig. <xref ref-type="fig" rid="F7">7C, D</xref>) and <italic><tp:taxon-name><tp:taxon-name-part taxon-name-part-type="genus" reg="Anatrimonia">A.</tp:taxon-name-part> <tp:taxon-name-part taxon-name-part-type="species" reg="wangi">wangi</tp:taxon-name-part></tp:taxon-name></italic> sp. nov. (Fig. <xref ref-type="fig" rid="F18">18C, D</xref>)].</p><fig id="F16" position="float" orientation="portrait"><object-id xmlns:xlink="http://www.w3.org/1999/xlink" content-type="doi" xlink:type="simple">10.3897/zookeys.1275.179136.figure16</object-id><object-id xmlns:xlink="http://www.w3.org/1999/xlink" content-type="arpha" xlink:type="simple">91221F3F-5BB5-5D7E-86AC-CAD20308454B</object-id><label>Figure 16.</label><caption><p>Habitus of <italic><tp:taxon-name><tp:taxon-name-part taxon-name-part-type="genus" reg="Anatrimonia">Anatrimonia</tp:taxon-name-part> <tp:taxon-name-part taxon-name-part-type="species" reg="tsoui">tsoui</tp:taxon-name-part></tp:taxon-name></italic> sp. nov. <bold>A</bold>. Male, dorsal view; <bold>B</bold>. Ditto, ventral view; <bold>C</bold>. Ditto, lateral view; <bold>D</bold>. Female, dorsal view; <bold>E</bold>. Ditto, ventral view; <bold>F</bold>. Ditto, lateral view; <bold>G</bold>. Male, from alpine habit (Tatachia 塔塔加), male, dorsal view; <bold>H</bold>. Ditto, ventral view; <bold>I</bold>. Ditto, lateral view.</p></caption><graphic xmlns:xlink="http://www.w3.org/1999/xlink" xlink:href="zookeys-1275-169_article-179136__-g016.jpg" id="oo_1573569.jpg" position="float" orientation="portrait" xlink:type="simple"><uri content-type="original_file" xlink:type="simple">https://binary.pensoft.net/fig/1573569</uri></graphic></fig><fig id="F17" position="float" orientation="portrait"><object-id xmlns:xlink="http://www.w3.org/1999/xlink" content-type="doi" xlink:type="simple">10.3897/zookeys.1275.179136.figure17</object-id><object-id xmlns:xlink="http://www.w3.org/1999/xlink" content-type="arpha" xlink:type="simple">878DC855-B361-5D84-824D-479256AF99CD</object-id><label>Figure 17.</label><caption><p><italic><tp:taxon-name><tp:taxon-name-part taxon-name-part-type="genus" reg="Anatrimonia">Anatrimonia</tp:taxon-name-part> <tp:taxon-name-part taxon-name-part-type="species" reg="tsoui">tsoui</tp:taxon-name-part></tp:taxon-name></italic> sp. nov. <bold>A</bold>. Antenna, male; <bold>B</bold>. Antenna, female; <bold>C</bold>. Aedeagus, dorsal view; <bold>D</bold>. Aedeagus, lateral view; <bold>E</bold>. Abdominal ventrite VIII, female; <bold>F</bold>. Spermatheca; <bold>G</bold>. Gonocoxae.</p></caption><graphic xmlns:xlink="http://www.w3.org/1999/xlink" xlink:href="zookeys-1275-169_article-179136__-g017.jpg" id="oo_1573570.jpg" position="float" orientation="portrait" xlink:type="simple"><uri content-type="original_file" xlink:type="simple">https://binary.pensoft.net/fig/1573570</uri></graphic></fig><fig id="F18" position="float" orientation="portrait"><object-id xmlns:xlink="http://www.w3.org/1999/xlink" content-type="doi" xlink:type="simple">10.3897/zookeys.1275.179136.figure18</object-id><object-id xmlns:xlink="http://www.w3.org/1999/xlink" content-type="arpha" xlink:type="simple">A58B6AD1-E74F-5C6E-B7DD-0FC2D6ABDC06</object-id><label>Figure 18.</label><caption><p><italic><tp:taxon-name><tp:taxon-name-part taxon-name-part-type="genus" reg="Anatrimonia">Anatrimonia</tp:taxon-name-part> <tp:taxon-name-part taxon-name-part-type="species" reg="wangi">wangi</tp:taxon-name-part></tp:taxon-name></italic> sp. nov. <bold>A</bold>. Antenna, male; <bold>B</bold>. Antenna, female; <bold>C</bold>. Aedeagus, dorsal view; <bold>D</bold>. Aedeagus, lateral view; <bold>E</bold>. Abdominal ventrite VIII, female; <bold>F</bold>. Spermatheca; <bold>G</bold>. Gonocoxae.</p></caption><graphic xmlns:xlink="http://www.w3.org/1999/xlink" xlink:href="zookeys-1275-169_article-179136__-g018.jpg" id="oo_1573571.jpg" position="float" orientation="portrait" xlink:type="simple"><uri content-type="original_file" xlink:type="simple">https://binary.pensoft.net/fig/1573571</uri></graphic></fig></tp:treatment-sec><tp:treatment-sec sec-type="Description"><title>Description.</title><p>Length 4.1–6.8 mm, width 1.7–2.7 mm. General color black (Fig. <xref ref-type="fig" rid="F16">16A–F</xref>); head and prothorax pale yellow, antenna blackish-brown, but antennomeres I and II, and base of antennomere III paler; middle and hind legs black, but trochanters yellowish-brown, front legs pale yellow, but apical 2/3 of tibia, and tarsi dark brown; each elytron with one transverse white band at middle in most females, but reduced in all males and some females. Antennae (Fig. <xref ref-type="fig" rid="F17">17A</xref>) filiform in males, ratio of lengths of antennomeres I–XI 1.0 : 0.5 : 1.1 : 1.0 : 1.0 : 1.0 : 1.0 : 0.9 : 0.8 : 0.7 : 1.0; ratio of length to width of antennomeres I–XI 4.1 : 2.5 : 5.8 : 5.2 : 5.2 : 5.0 : 4.9 : 4.4 : 4.2 : 4.1 : 5.6; shorter in females, ratio of lengths of antennomeres I–XI (Fig. <xref ref-type="fig" rid="F18">18B</xref>) 1.0 : 0.5 : 1.0 : 0.9 : 0.8 : 0.8 : 0.8 : 0.7 : 0.6 : 0.6 : 0.8; ratio of length to width of antennomeres I–XI 4.4 : 2.5 : 5.7 : 4.8 : 4.6 : 4.4 : 4.4 : 3.9 : 3.4 : 3.4 : 4.5. Pronotum 1.70–1.77 × wider than long; disc with sparse, coarse and fine punctures at sides; lateral margins slightly rounded and basally narrowed, basal margin and apical margin straight; disc with a broad transverse depression at each side, median longitudinal groove obvious. Elytra 1.78–1.93 × longer than wide; with extremely dense setae, parallel sided, apex convergent. Aedeagus (Fig. <xref ref-type="fig" rid="F18">18C, D</xref>) broad, ~ 3.3 × longer than wide; lateral margins narrowed at apical 2/5, apical margin truncate, slightly convex at middle; apico-lateral margins recurved; dorsal disc with reverse V-shaped ridge from near apex to apical 2/5; strongly curved in lateral view; endophallic sac with three small sclerites, anterior sclerites laterally flattened and with dense, tiny teeth. Gonocoxae (Fig. <xref ref-type="fig" rid="F18">18G</xref>) cylindrical, apex widely rounded; each gonocoxa with 10–13 long setae at apex, both gonocoxae basally connected with each other. Ventrite VIII (Fig. <xref ref-type="fig" rid="F18">18E</xref>) weakly sclerotized, apical margin truncate; disc with sparse, short setae near apical margin; spiculum slender and long. Spermathecal receptaculum (Fig. <xref ref-type="fig" rid="F18">18F</xref>) moderately swollen; pump wide and curved; sclerotized spermathecal duct wide but short.</p></tp:treatment-sec><tp:treatment-sec sec-type="Variation"><title>Variation.</title><p>Specimens collected from high altitudes (&gt; 2500 m) have blackened bodies.</p></tp:treatment-sec><tp:treatment-sec sec-type="Food plants"><title>Food plants.</title><p><tp:taxon-name><tp:taxon-name-part taxon-name-part-type="family" reg="Lauraceae">Lauraceae</tp:taxon-name-part></tp:taxon-name>: <italic><tp:taxon-name><tp:taxon-name-part taxon-name-part-type="genus" reg="Litsea">Litsea</tp:taxon-name-part> <tp:taxon-name-part taxon-name-part-type="species" reg="acuminata">acuminata</tp:taxon-name-part></tp:taxon-name></italic> (Blume) Kurata, <italic><tp:taxon-name><tp:taxon-name-part taxon-name-part-type="genus" reg="Litsea">L.</tp:taxon-name-part> <tp:taxon-name-part taxon-name-part-type="species" reg="akoensis">akoensis</tp:taxon-name-part></tp:taxon-name></italic> Hayata, <italic><tp:taxon-name><tp:taxon-name-part taxon-name-part-type="genus" reg="Litsea">L.</tp:taxon-name-part> <tp:taxon-name-part taxon-name-part-type="species" reg="elongata">elongata</tp:taxon-name-part></tp:taxon-name></italic> var. <italic>mushaensis</italic> (Hayata) J.C. Liao (Fig. <xref ref-type="fig" rid="F15">15E</xref>), <italic><tp:taxon-name><tp:taxon-name-part taxon-name-part-type="genus" reg="Machilus">Machilus</tp:taxon-name-part> <tp:taxon-name-part taxon-name-part-type="species" reg="philippinensis">philippinensis</tp:taxon-name-part></tp:taxon-name></italic> Merr., <italic><tp:taxon-name><tp:taxon-name-part taxon-name-part-type="genus" reg="Machilus">M.</tp:taxon-name-part> <tp:taxon-name-part taxon-name-part-type="species" reg="thunbergii">thunbergii</tp:taxon-name-part></tp:taxon-name></italic> Siebold &amp; Zucc. (Fig. <xref ref-type="fig" rid="F15">15D</xref>), <italic><tp:taxon-name><tp:taxon-name-part taxon-name-part-type="genus" reg="Machilus">M.</tp:taxon-name-part> <tp:taxon-name-part taxon-name-part-type="species" reg="zuihoensis">zuihoensis</tp:taxon-name-part></tp:taxon-name></italic> Hayata.</p></tp:treatment-sec><tp:treatment-sec sec-type="Etymology"><title>Etymology.</title><p>This new species is named for Mei-Hua Tsou (曹美華), the first member of <abbrev xmlns:xlink="http://www.w3.org/1999/xlink" xlink:title="Taiwan Chrysomelid Research Team" xlink:type="simple">TCRT</abbrev> to collect specimens of this new species.</p></tp:treatment-sec><tp:treatment-sec sec-type="Distribution"><title>Distribution.</title><p>This species is widespread in Taiwan and is the most common species in the genus.</p></tp:treatment-sec><tp:treatment-sec><!--Section generated to contain objects referenced in tp:taxon-treatment.--><fig id="F15" position="float" orientation="portrait"><object-id xmlns:xlink="http://www.w3.org/1999/xlink" content-type="doi" xlink:type="simple">10.3897/zookeys.1275.179136.figure15</object-id><object-id xmlns:xlink="http://www.w3.org/1999/xlink" content-type="arpha" xlink:type="simple">FDEB9986-56B2-5E3D-BC69-08E96A98D861</object-id><label>Figure 15.</label><caption><p>Field photographs of <italic><tp:taxon-name><tp:taxon-name-part taxon-name-part-type="genus" reg="Anatrimonia">Anatrimonia</tp:taxon-name-part></tp:taxon-name></italic> species <bold>A</bold>. Adult of <italic><tp:taxon-name><tp:taxon-name-part taxon-name-part-type="genus" reg="Anatrimonia">A.</tp:taxon-name-part> <tp:taxon-name-part taxon-name-part-type="species" reg="meihuai">meihuai</tp:taxon-name-part></tp:taxon-name></italic> sp. nov. feeding on leaf of <italic><tp:taxon-name><tp:taxon-name-part taxon-name-part-type="genus" reg="Machilus">Machilus</tp:taxon-name-part> <tp:taxon-name-part taxon-name-part-type="species" reg="thunbergii">thunbergii</tp:taxon-name-part></tp:taxon-name></italic>; <bold>B</bold>. Adult of <italic><tp:taxon-name><tp:taxon-name-part taxon-name-part-type="genus" reg="Anatrimonia">A.</tp:taxon-name-part> <tp:taxon-name-part taxon-name-part-type="species" reg="meihuai">meihuai</tp:taxon-name-part></tp:taxon-name></italic> sp. nov. feeding on leaf of <italic><tp:taxon-name><tp:taxon-name-part taxon-name-part-type="genus" reg="Camphora">Camphora</tp:taxon-name-part> <tp:taxon-name-part taxon-name-part-type="species" reg="officinarum">officinarum</tp:taxon-name-part></tp:taxon-name></italic>; <bold>C</bold>. A couple of Adults of <italic><tp:taxon-name><tp:taxon-name-part taxon-name-part-type="genus" reg="Anatrimonia">A.</tp:taxon-name-part> <tp:taxon-name-part taxon-name-part-type="species" reg="meihuai">meihuai</tp:taxon-name-part></tp:taxon-name></italic> sp. nov. resting on leaf of <italic><tp:taxon-name><tp:taxon-name-part taxon-name-part-type="genus" reg="Machilus">Machilus</tp:taxon-name-part> <tp:taxon-name-part taxon-name-part-type="species" reg="thunbergii">thunbergii</tp:taxon-name-part></tp:taxon-name></italic>; <bold>D</bold>. Adults of <italic><tp:taxon-name><tp:taxon-name-part taxon-name-part-type="genus" reg="Anatrimonia">A.</tp:taxon-name-part> <tp:taxon-name-part taxon-name-part-type="species" reg="tsoui">tsoui</tp:taxon-name-part></tp:taxon-name></italic> sp. nov. feeding on underside of leaf of <italic><tp:taxon-name><tp:taxon-name-part taxon-name-part-type="genus" reg="Machilus">Machilus</tp:taxon-name-part> <tp:taxon-name-part taxon-name-part-type="species" reg="thunbergii">thunbergii</tp:taxon-name-part></tp:taxon-name></italic>; <bold>E</bold>. Adult of <italic><tp:taxon-name><tp:taxon-name-part taxon-name-part-type="genus" reg="Anatrimonia">A.</tp:taxon-name-part> <tp:taxon-name-part taxon-name-part-type="species" reg="tsoui">tsoui</tp:taxon-name-part></tp:taxon-name></italic> sp. nov. feeding on leaf of <italic><tp:taxon-name><tp:taxon-name-part taxon-name-part-type="genus" reg="Litsea">Litsea</tp:taxon-name-part> <tp:taxon-name-part taxon-name-part-type="species" reg="elongata">elongata</tp:taxon-name-part></tp:taxon-name></italic> var. <italic>mushaensis</italic> (Hayata) J.C. Liao; <bold>F</bold>. Adult of <italic><tp:taxon-name><tp:taxon-name-part taxon-name-part-type="genus" reg="Anatrimonia">A.</tp:taxon-name-part> <tp:taxon-name-part taxon-name-part-type="species" reg="yuae">yuae</tp:taxon-name-part></tp:taxon-name></italic> sp. nov. feeding on underside of leaf of <italic><tp:taxon-name><tp:taxon-name-part taxon-name-part-type="genus" reg="Litsea">Litsea</tp:taxon-name-part> <tp:taxon-name-part taxon-name-part-type="species" reg="hypophaea">hypophaea</tp:taxon-name-part></tp:taxon-name></italic> Hayata</p></caption><graphic xmlns:xlink="http://www.w3.org/1999/xlink" xlink:href="zookeys-1275-169_article-179136__-g015.jpg" id="oo_1573568.jpg" position="float" orientation="portrait" xlink:type="simple"><uri content-type="original_file" xlink:type="simple">https://binary.pensoft.net/fig/1573568</uri></graphic></fig><fig id="F5" position="float" orientation="portrait"><object-id xmlns:xlink="http://www.w3.org/1999/xlink" content-type="doi" xlink:type="simple">10.3897/zookeys.1275.179136.figure5</object-id><object-id xmlns:xlink="http://www.w3.org/1999/xlink" content-type="arpha" xlink:type="simple">1B9010D5-AACE-5CB6-BB50-7C3331161280</object-id><label>Figure 5.</label><caption><p><italic><tp:taxon-name><tp:taxon-name-part taxon-name-part-type="genus" reg="Anatrimonia">Anatrimonia</tp:taxon-name-part> <tp:taxon-name-part taxon-name-part-type="species" reg="albofasciata">albofasciata</tp:taxon-name-part></tp:taxon-name></italic> (Jacoby), comb. nov. <bold>A</bold>. Antenna, male; <bold>B</bold>. Antenna, female; <bold>C</bold>. Aedeagus, dorsal view; <bold>D</bold>. Aedeagus, lateral view; <bold>E</bold>. Abdominal ventrite VIII, female; <bold>F</bold>. Gonocoxae; <bold>G</bold>. Spermatheca.</p></caption><graphic xmlns:xlink="http://www.w3.org/1999/xlink" xlink:href="zookeys-1275-169_article-179136__-g005.jpg" id="oo_1573558.jpg" position="float" orientation="portrait" xlink:type="simple"><uri content-type="original_file" xlink:type="simple">https://binary.pensoft.net/fig/1573558</uri></graphic></fig><fig id="F9" position="float" orientation="portrait"><object-id xmlns:xlink="http://www.w3.org/1999/xlink" content-type="doi" xlink:type="simple">10.3897/zookeys.1275.179136.figure9</object-id><object-id xmlns:xlink="http://www.w3.org/1999/xlink" content-type="arpha" xlink:type="simple">F6081046-10AC-51A2-A070-A571BFF9114A</object-id><label>Figure 9.</label><caption><p><italic><tp:taxon-name><tp:taxon-name-part taxon-name-part-type="genus" reg="Anatrimonia">Anatrimonia</tp:taxon-name-part> <tp:taxon-name-part taxon-name-part-type="species" reg="hainana">hainana</tp:taxon-name-part></tp:taxon-name></italic> (Gressitt &amp; Kimoto, 1963) stat. rec. &amp; comb. nov. <bold>A</bold>. Antenna, male; <bold>B</bold>. Antenna, female; <bold>C</bold>. Aedeagus, dorsal view; <bold>D</bold>. Aedeagus, lateral view; <bold>E</bold>. Abdominal ventrite VIII, female; <bold>F</bold>. Gonocoxae; <bold>G</bold>. Spermatheca.</p></caption><graphic xmlns:xlink="http://www.w3.org/1999/xlink" xlink:href="zookeys-1275-169_article-179136__-g009.jpg" id="oo_1573562.jpg" position="float" orientation="portrait" xlink:type="simple"><uri content-type="original_file" xlink:type="simple">https://binary.pensoft.net/fig/1573562</uri></graphic></fig><fig id="F7" position="float" orientation="portrait"><object-id xmlns:xlink="http://www.w3.org/1999/xlink" content-type="doi" xlink:type="simple">10.3897/zookeys.1275.179136.figure7</object-id><object-id xmlns:xlink="http://www.w3.org/1999/xlink" content-type="arpha" xlink:type="simple">CFC406C9-39CB-5658-9D87-5928D8E026B7</object-id><label>Figure 7.</label><caption><p><italic><tp:taxon-name><tp:taxon-name-part taxon-name-part-type="genus" reg="Anatrimonia">Anatrimonia</tp:taxon-name-part> <tp:taxon-name-part taxon-name-part-type="species" reg="cheni">cheni</tp:taxon-name-part></tp:taxon-name></italic> sp. nov. <bold>A</bold>. Antenna, male; <bold>B</bold>. Antenna, female; <bold>C</bold>. Aedeagus, dorsal view; <bold>D</bold>. Aedeagus, lateral view; <bold>E</bold>. Abdominal ventrite VIII, female; <bold>F</bold>. Gonocoxae; <bold>G</bold>. Spermatheca.</p></caption><graphic xmlns:xlink="http://www.w3.org/1999/xlink" xlink:href="zookeys-1275-169_article-179136__-g007.jpg" id="oo_1573560.jpg" position="float" orientation="portrait" xlink:type="simple"><uri content-type="original_file" xlink:type="simple">https://binary.pensoft.net/fig/1573560</uri></graphic></fig></tp:treatment-sec><ref-list><ref id="B4"><mixed-citation xmlns:xlink="http://www.w3.org/1999/xlink" xlink:type="simple">Kimoto S (1969) Notes on the <tp:taxon-name><tp:taxon-name-part taxon-name-part-type="family">Chrysomelidae</tp:taxon-name-part></tp:taxon-name> from Taiwan II. Esakia 7: 1–68. <ext-link xlink:href="10.5109/2358" ext-link-type="doi" xlink:type="simple">https://doi.org/10.5109/2358</ext-link></mixed-citation></ref><ref id="B6"><mixed-citation xmlns:xlink="http://www.w3.org/1999/xlink" xlink:type="simple">Kimoto S (1991) The Taiwanese <tp:taxon-name><tp:taxon-name-part taxon-name-part-type="family">Chrysomelidae</tp:taxon-name-part></tp:taxon-name> (<tp:taxon-name><tp:taxon-name-part taxon-name-part-type="subclass">Insecta</tp:taxon-name-part></tp:taxon-name>: <tp:taxon-name><tp:taxon-name-part taxon-name-part-type="order">Coleoptera</tp:taxon-name-part></tp:taxon-name>) collected by Dr. Kintaro Baba, on the occasion of his entomological survey in 1987, 1988 and 1989. Kurume University Journal 40: 1–27.</mixed-citation></ref></ref-list></tp:taxon-treatment>
