# Supplementary material for: Revision of Anadimonia Ogloblin, support for synonymy with Trichocerophysa Gressitt & Kimoto (Coleoptera, Chrysomelidae, Galerucinae, Galerucitae), with descriptions of one new genus and nine new species
Source: Zookeys. 2026 Mar 30;1275:169–209. doi: 10.3897/zookeys.1275.179136 (PMC13054337; doi:10.3897/zookeys.1275.179136)
Supplement: XML Treatment for Anatrimonia yunnanensis [file zookeys.1275.179136-treatment14.xml]

<!DOCTYPE tp:taxon-treatment
  PUBLIC "-//TaxonX//DTD Taxonomic Treatment Publishing DTD v0 20100105//EN" "tax-treatment-NSO.dtd">
<tp:taxon-treatment xmlns:tp="http://www.plazi.org/taxpub"><tp:treatment-meta><kwd-group><label>Taxon classification</label><kwd>
              <named-content content-type="kingdom">Animalia</named-content>
            </kwd><kwd>
              <named-content content-type="order">Coleoptera</named-content>
            </kwd><kwd>
              <named-content content-type="family">Chrysomelidae</named-content>
            </kwd></kwd-group><mixed-citation publication-type="journal"><person-group><name><surname>Lee</surname><given-names>Chi-Feng</given-names></name><name><surname>Bezděk</surname><given-names>Jan</given-names></name></person-group><article-title>Revision of <italic><tp:taxon-name><tp:taxon-name-part taxon-name-part-type="genus" reg="Anadimonia">Anadimonia</tp:taxon-name-part></tp:taxon-name></italic> Ogloblin, support for synonymy with <italic><tp:taxon-name><tp:taxon-name-part taxon-name-part-type="genus" reg="Trichocerophysa">Trichocerophysa</tp:taxon-name-part></tp:taxon-name></italic> Gressitt &amp; Kimoto (<tp:taxon-name><tp:taxon-name-part taxon-name-part-type="order" reg="Coleoptera">Coleoptera</tp:taxon-name-part></tp:taxon-name>, <tp:taxon-name><tp:taxon-name-part taxon-name-part-type="family" reg="Chrysomelidae">Chrysomelidae</tp:taxon-name-part></tp:taxon-name>, <tp:taxon-name><tp:taxon-name-part taxon-name-part-type="subfamily" reg="Galerucinae">Galerucinae</tp:taxon-name-part></tp:taxon-name>, <tp:taxon-name><tp:taxon-name-part taxon-name-part-type="supertribe" reg="Galerucitae">Galerucitae</tp:taxon-name-part></tp:taxon-name>), with descriptions of one new genus and nine new species</article-title><source>Zookeys</source><day>30</day><month>03</month><year>2026</year><volume>1275</volume><fpage>169</fpage><lpage>209</lpage><pub-id pub-id-type="doi">10.3897/zookeys.1275.179136</pub-id></mixed-citation></tp:treatment-meta><tp:nomenclature><tp:taxon-name><object-id xmlns:xlink="http://www.w3.org/1999/xlink" content-type="arpha" xlink:type="simple">80D826E0-201D-57FC-BD51-7B6DD6E4CFBB</object-id>
                		<tp:taxon-name-part taxon-name-part-type="genus" reg="Anatrimonia">Anatrimonia</tp:taxon-name-part> <tp:taxon-name-part taxon-name-part-type="species" reg="yunnanensis">yunnanensis</tp:taxon-name-part>
                	
                		<object-id xmlns:xlink="http://www.w3.org/1999/xlink" content-type="zoobank" xlink:type="simple">https://zoobank.org/DA5B9D88-3288-4A15-B708-6308B44725DA</object-id>
                	</tp:taxon-name><tp:taxon-status xmlns:xlink="http://www.w3.org/1999/xlink" xlink:type="simple">sp. nov.</tp:taxon-status><xref ref-type="fig" rid="F12">Figs 12G–I</xref><xref ref-type="fig" rid="F20">, 20</xref></tp:nomenclature><tp:treatment-sec sec-type="Type specimens examined"><title>Type specimens examined</title><p><bold>(<italic>n</italic> = 27). <italic>Holotype</italic></bold> ♂ (TARI), <bold>China</bold> • <bold>Yunnan</bold>: Wuzhidong (五之洞), 12.IX.2015, leg. Y.-T. Wang. <bold><italic>Paratypes</italic></bold>. • 6♂, 8♀ (TARI), same data as holotype; 3♂, 5♀, same but with “14.IX.2015; <bold>China</bold> • Yunnan: 1♂, 2♀ (TARI), Bangda (邦達村), 8.X.2015, leg. Y.-T. Wang; 1♀ (TARI), Banggunjianshan (幫棍尖山), 20.V.2016, leg. Y.-T. Wang; <bold>Thailand</bold> • Mae Hong Son: 1♀ (<abbrev xmlns:xlink="http://www.w3.org/1999/xlink" xlink:title="Jan Bezděk collection, Brno, Czech Republic" xlink:type="simple">JBCB</abbrev>), SE of Soppong, 1500 m, <named-content xmlns:xlink="http://www.w3.org/1999/xlink" content-type="dwc:verbatimCoordinates" xlink:type="simple">19°27'N, 98°20'E</named-content>, 23–27.V.1999, leg. M. Říha.</p></tp:treatment-sec><tp:treatment-sec sec-type="Diagnosis"><title>Diagnosis.</title><p>Adults of <italic><tp:taxon-name><tp:taxon-name-part taxon-name-part-type="genus" reg="Anatrimonia">Anatrimonia</tp:taxon-name-part> <tp:taxon-name-part taxon-name-part-type="species" reg="yunnanensis">yunnanensis</tp:taxon-name-part></tp:taxon-name></italic> sp. nov., <italic><tp:taxon-name><tp:taxon-name-part taxon-name-part-type="genus" reg="Anatrimonia">A.</tp:taxon-name-part> <tp:taxon-name-part taxon-name-part-type="species" reg="jungchani">jungchani</tp:taxon-name-part></tp:taxon-name></italic> sp. nov., and <italic><tp:taxon-name><tp:taxon-name-part taxon-name-part-type="genus" reg="Anatrimonia">A.</tp:taxon-name-part> <tp:taxon-name-part taxon-name-part-type="species" reg="yuae">yuae</tp:taxon-name-part></tp:taxon-name></italic> sp. nov. are characterized by their yellow elytra (Fig. <xref ref-type="fig" rid="F12">12</xref>). Adults of <italic><tp:taxon-name><tp:taxon-name-part taxon-name-part-type="genus" reg="Anatrimonia">A.</tp:taxon-name-part> <tp:taxon-name-part taxon-name-part-type="species" reg="yunnanensis">yunnanensis</tp:taxon-name-part></tp:taxon-name></italic> sp. nov. differ from those of <italic><tp:taxon-name><tp:taxon-name-part taxon-name-part-type="genus" reg="Anatrimonia">A.</tp:taxon-name-part> <tp:taxon-name-part taxon-name-part-type="species" reg="yuae">yuae</tp:taxon-name-part></tp:taxon-name></italic> sp. nov., and <italic><tp:taxon-name><tp:taxon-name-part taxon-name-part-type="genus" reg="Anatrimonia">A.</tp:taxon-name-part> <tp:taxon-name-part taxon-name-part-type="species" reg="jungchani">jungchani</tp:taxon-name-part></tp:taxon-name></italic> sp. nov. in having smaller body sizes (&lt; 4.3 mm) and black metathoracic ventrites (Fig. <xref ref-type="fig" rid="F12">12G–I</xref>) in contrast to larger body sizes (&gt; 4.3 mm) and yellow metathoracic ventrites of <italic><tp:taxon-name><tp:taxon-name-part taxon-name-part-type="genus" reg="Anatrimonia">A.</tp:taxon-name-part> <tp:taxon-name-part taxon-name-part-type="species" reg="yuae">yuae</tp:taxon-name-part></tp:taxon-name></italic> sp. nov. and A. <italic>jungchani</italic> sp. nov. (Fig. <xref ref-type="fig" rid="F12">12A–F</xref>). The aedeagi of these species are diagnostic: strongly and apically narrowed but with truncate apex in <italic><tp:taxon-name><tp:taxon-name-part taxon-name-part-type="genus" reg="Anatrimonia">A.</tp:taxon-name-part> <tp:taxon-name-part taxon-name-part-type="species" reg="yunnanensis">yunnanensis</tp:taxon-name-part></tp:taxon-name></italic> sp. nov. (Fig. <xref ref-type="fig" rid="F20">20C, D</xref>), gradually and apically narrowed but narrowly rounded apex in <italic><tp:taxon-name><tp:taxon-name-part taxon-name-part-type="genus" reg="Anatrimonia">A.</tp:taxon-name-part> <tp:taxon-name-part taxon-name-part-type="species" reg="jungchani">jungchani</tp:taxon-name-part></tp:taxon-name></italic> sp. nov. (Fig. <xref ref-type="fig" rid="F13">13C, D</xref>), and strongly and apically narrowed but with acute apex in <italic><tp:taxon-name><tp:taxon-name-part taxon-name-part-type="genus" reg="Anatrimonia">A.</tp:taxon-name-part> <tp:taxon-name-part taxon-name-part-type="species" reg="yuae">yuae</tp:taxon-name-part></tp:taxon-name></italic> sp. nov. (Fig. <xref ref-type="fig" rid="F19">19C, D</xref>); endophallic sac composed of one slender endophallic sclerites and two small sclerites in <italic><tp:taxon-name><tp:taxon-name-part taxon-name-part-type="genus" reg="Anatrimonia">A.</tp:taxon-name-part> <tp:taxon-name-part taxon-name-part-type="species" reg="yunnanensis">yunnanensis</tp:taxon-name-part></tp:taxon-name></italic> sp. nov. (Fig. <xref ref-type="fig" rid="F20">20C, D</xref>) and <italic><tp:taxon-name><tp:taxon-name-part taxon-name-part-type="genus" reg="Anatrimonia">A.</tp:taxon-name-part> <tp:taxon-name-part taxon-name-part-type="species" reg="jungchani">jungchani</tp:taxon-name-part></tp:taxon-name></italic> sp. nov. (Fig. <xref ref-type="fig" rid="F13">13C, D</xref>), only one slender endophallic sclerite in <italic><tp:taxon-name><tp:taxon-name-part taxon-name-part-type="genus" reg="Anatrimonia">A.</tp:taxon-name-part> <tp:taxon-name-part taxon-name-part-type="species" reg="yuae">yuae</tp:taxon-name-part></tp:taxon-name></italic> sp. nov. (Fig. <xref ref-type="fig" rid="F19">19C, D</xref>).</p></tp:treatment-sec><tp:treatment-sec sec-type="Description"><title>Description.</title><p>Length 3.5–4.2 mm, width 1.6–1.9 mm. General color pale yellow (Fig. <xref ref-type="fig" rid="F12">12G–I</xref>); antennae blackish-brown except for three basal antennomeres; legs yellowish-brown, outer margin of tibia darker; metathoracic ventrites black. Antennae (Fig. <xref ref-type="fig" rid="F20">20A</xref>) filiform in males, ratio of lengths of antennomeres I–XI 1.0 : 0.5 : 0.9 : 0.7 : 0.6 : 0.6 : 0.7 : 0.6 : 0.6 : 0.5 : 0.8; ratio of length to width of antennomeres I–XI 3.5 : 2.5 : 4.0 : 3.2 : 2.8 : 2.8 : 3.0 : 2.7 : 2.5 : 2.4 : 3.5; similar in females, ratio of lengths of antennomeres I–XI (Fig. <xref ref-type="fig" rid="F20">20B</xref>) 1.0 : 0.5 : 0.9 : 0.7 : 0.6 : 0.6 : 0.6 : 0.6 : 0.5 : 0.5 : 0.7; ratio of length to width of antennomeres I–XI 4.1 : 2.2 : 3.9 : 3.3 : 2.8 : 2.8 : 2.9 : 2.9 : 2.5 : 2.5 : 3.4. Pronotum 1.73–1.79 × wider than long; disc with sparse, coarse and fine punctures at sides; lateral margins slightly rounded and basally narrowed, basal margin and apical margin straight; disc with a broad transverse depression at each side, median longitudinal groove obvious. Elytra 1.52–1.68 × longer than wide; with extremely dense setae, parallel sided, apex convergent. Aedeagus (Fig. <xref ref-type="fig" rid="F20">20C, D</xref>) slender, ~ 4.7 × longer than wide; lateral margins parallel from base to middle, apically narrowed from middle, apex tubular, apical margin narrowly rounded; slightly and curved in lateral view; endophallic sac with one flagellum-like sclerite, apically abbreviated, basal margin truncate, with two additional slender sclerites near base of flagellum-like sclerite. Gonocoxae (Fig. <xref ref-type="fig" rid="F20">20G</xref>) short and broad, apically narrowed, apex widely rounded; each gonocoxa with 14 or 15 short setae at apex, both gonocoxae basally conjunct with one extremely slender and longitudinal sclerite, base triangular. Ventrite VIII (Fig. <xref ref-type="fig" rid="F20">20E</xref>) well sclerotized, median depression at middle of apical margin; disc with sparse, short setae near apical margin; spiculum slender but short. Spermathecal receptaculum (Fig. <xref ref-type="fig" rid="F20">20F</xref>) moderately swollen; pump wide and curved; sclerotized spermathecal duct wide but short.</p></tp:treatment-sec><tp:treatment-sec sec-type="Food plants"><title>Food plants.</title><p>Unknown.</p></tp:treatment-sec><tp:treatment-sec sec-type="Etymology"><title>Etymology.</title><p>This new species is named for the type locality.</p></tp:treatment-sec><tp:treatment-sec sec-type="Distribution"><title>Distribution.</title><p>China (Yunnan).</p><sec sec-type="Key to species of Anatrimonia" id="sec4"><title>Key to species of <italic><tp:taxon-name><tp:taxon-name-part taxon-name-part-type="genus" reg="Anatrimonia">Anatrimonia</tp:taxon-name-part></tp:taxon-name></italic></title><table-wrap content-type="key" position="anchor" orientation="portrait"><table><tbody><tr><td rowspan="1" colspan="1">1</td><td rowspan="1" colspan="1">Elytra entirely yellow (Fig. <xref ref-type="fig" rid="F12">12</xref>)</td><td rowspan="1" colspan="1">
                      <bold>2</bold>
                    </td></tr><tr><td rowspan="1" colspan="1">–</td><td rowspan="1" colspan="1">black, some × with median transverse white band on each elytron (Figs <xref ref-type="fig" rid="F6">6</xref>, <xref ref-type="fig" rid="F10">10</xref>, <xref ref-type="fig" rid="F16">16</xref>)</td><td rowspan="1" colspan="1">
                      <bold>4</bold>
                    </td></tr><tr><td rowspan="1" colspan="1">2</td><td rowspan="1" colspan="1">body size (&gt; 4.3 mm); metathoracic ventrite yellow (Fig. <xref ref-type="fig" rid="F12">12B, E</xref>)</td><td rowspan="1" colspan="1">
                      <bold>3</bold>
                    </td></tr><tr><td rowspan="1" colspan="1">–</td><td rowspan="1" colspan="1">Small body size (&lt; 4.3 mm); metathoracic ventrite black (Fig. <xref ref-type="fig" rid="F2">2H</xref>)</td><td rowspan="1" colspan="1"><bold><italic><tp:taxon-name><tp:taxon-name-part taxon-name-part-type="genus" reg="Anatrimonia">A.</tp:taxon-name-part> <tp:taxon-name-part taxon-name-part-type="species" reg="yunnanensis">yunnanensis</tp:taxon-name-part></tp:taxon-name></italic> sp. nov</bold>.</td></tr><tr><td rowspan="1" colspan="1">3</td><td rowspan="1" colspan="1">gradually and apically narrowed; endophallic sac with 1 flagellum-like sclerite and 2 small sclerites (Fig. <xref ref-type="fig" rid="F13">13C, D</xref>)</td><td rowspan="1" colspan="1"><bold><italic><tp:taxon-name><tp:taxon-name-part taxon-name-part-type="genus" reg="Anatrimonia">A.</tp:taxon-name-part> <tp:taxon-name-part taxon-name-part-type="species" reg="jungchani">jungchani</tp:taxon-name-part></tp:taxon-name></italic> sp. nov</bold>.</td></tr><tr><td rowspan="1" colspan="1">–</td><td rowspan="1" colspan="1">strongly and apically narrowed; endophallic sac with 1 flagellum-like sclerite (Fig. <xref ref-type="fig" rid="F19">19C, D</xref>)</td><td rowspan="1" colspan="1"><bold><italic><tp:taxon-name><tp:taxon-name-part taxon-name-part-type="genus" reg="Anatrimonia">A.</tp:taxon-name-part> <tp:taxon-name-part taxon-name-part-type="species" reg="yuae">yuae</tp:taxon-name-part></tp:taxon-name></italic> sp. nov</bold>.</td></tr><tr><td rowspan="1" colspan="1">4</td><td rowspan="1" colspan="1">and prothorax red (Fig. <xref ref-type="fig" rid="F10">10</xref>)</td><td rowspan="1" colspan="1">
                      <bold>5</bold>
                    </td></tr><tr><td rowspan="1" colspan="1">–</td><td rowspan="1" colspan="1">and prothorax yellow (Figs <xref ref-type="fig" rid="F6">6</xref>, <xref ref-type="fig" rid="F16">16</xref>)</td><td rowspan="1" colspan="1">
                      <bold>6</bold>
                    </td></tr><tr><td rowspan="1" colspan="1">5</td><td rowspan="1" colspan="1">elytra without median transverse white bands (Fig. <xref ref-type="fig" rid="F12">12G–I</xref>); apex of dorsal ridges widely rounded and not projected from aedeagus; endophallic sac with 3 small sclerites (Fig. <xref ref-type="fig" rid="F14">14C, D</xref>)</td><td rowspan="1" colspan="1"><bold><italic><tp:taxon-name><tp:taxon-name-part taxon-name-part-type="genus" reg="Anatrimonia">A.</tp:taxon-name-part> <tp:taxon-name-part taxon-name-part-type="species" reg="meihuai">meihuai</tp:taxon-name-part></tp:taxon-name></italic> sp. nov</bold>.</td></tr><tr><td rowspan="1" colspan="1">–</td><td rowspan="1" colspan="1">elytra with more or less transverse white bands (Fig. <xref ref-type="fig" rid="F12">12A–F</xref>); apex of dorsal ridges narrowly rounded and projected from aedeagus; endophallic sac with 1 flagellum-like sclerite, 1 slender sclerite, and 1 small sclerite (Fig. <xref ref-type="fig" rid="F11">11C, D</xref>)</td><td rowspan="1" colspan="1"><bold><italic><tp:taxon-name><tp:taxon-name-part taxon-name-part-type="genus" reg="Anatrimonia">A.</tp:taxon-name-part> <tp:taxon-name-part taxon-name-part-type="species" reg="huangi">huangi</tp:taxon-name-part></tp:taxon-name></italic> sp. nov</bold>.</td></tr><tr><td rowspan="1" colspan="1">6</td><td rowspan="1" colspan="1">legs yellow (Fig. <xref ref-type="fig" rid="F6">6D–F</xref>); aedeagus without apico-lateral expansion and dorsal ridges (Fig. <xref ref-type="fig" rid="F8">8C, D</xref>)</td><td rowspan="1" colspan="1"><bold><italic><tp:taxon-name><tp:taxon-name-part taxon-name-part-type="genus" reg="Anatrimonia">A.</tp:taxon-name-part> <tp:taxon-name-part taxon-name-part-type="species" reg="cheni">cheni</tp:taxon-name-part></tp:taxon-name></italic> sp. nov</bold>.</td></tr><tr><td rowspan="1" colspan="1">–</td><td rowspan="1" colspan="1">and hind legs black (Fig. <xref ref-type="fig" rid="F6">6A–C</xref>); aedeagus with apico-lateral expansion and dorsal ridges (Figs <xref ref-type="fig" rid="F5">5C</xref>, <xref ref-type="fig" rid="F5">5D</xref>; 7C, D; 9C, D; 17C. D; 18C, D)</td><td rowspan="1" colspan="1">
                      <bold>7</bold>
                    </td></tr><tr><td rowspan="1" colspan="1">7</td><td rowspan="1" colspan="1">transverse white bands on elytra absent in males but present only in most females, distributed in Taiwan (Fig. <xref ref-type="fig" rid="F16">16A–F</xref>)</td><td rowspan="1" colspan="1"><bold><italic><tp:taxon-name><tp:taxon-name-part taxon-name-part-type="genus" reg="Anatrimonia">A.</tp:taxon-name-part> <tp:taxon-name-part taxon-name-part-type="species" reg="tsoui">tsoui</tp:taxon-name-part></tp:taxon-name></italic> sp. nov</bold>.</td></tr><tr><td rowspan="1" colspan="1">–</td><td rowspan="1" colspan="1">transverse white bands on elytra present in both sexes, distributed in China, Southeast Asia</td><td rowspan="1" colspan="1">
                      <bold>8</bold>
                    </td></tr><tr><td rowspan="1" colspan="1">8</td><td rowspan="1" colspan="1">black, distributed in Hainan (China) (Fig. <xref ref-type="fig" rid="F4">4D–F</xref>)</td><td rowspan="1" colspan="1">
                      <bold>9</bold>
                    </td></tr><tr><td rowspan="1" colspan="1">–</td><td rowspan="1" colspan="1">yellow, distributed in other parts of China and Southeast Asia</td><td rowspan="1" colspan="1">
                      <bold>10</bold>
                    </td></tr><tr><td rowspan="1" colspan="1">9</td><td rowspan="1" colspan="1">and abdomen black; dorsal ridges not projected from aedeagus, endophallic sac with 3 small sclerites (Fig. <xref ref-type="fig" rid="F9">9C, D</xref>)</td><td rowspan="1" colspan="1">
                      <bold><italic><tp:taxon-name><tp:taxon-name-part taxon-name-part-type="genus" reg="Anatrimonia">A.</tp:taxon-name-part> <tp:taxon-name-part taxon-name-part-type="species" reg="hainana">hainana</tp:taxon-name-part></tp:taxon-name></italic> (Gressitt &amp; Kimoto)</bold>
                    </td></tr><tr><td rowspan="1" colspan="1">–</td><td rowspan="1" colspan="1">and abdomen yellow; dorsal ridges projected from aedeagus; endophallic sac with 1 flagellum-like sclerite and 3 small sclerites (Fig. <xref ref-type="fig" rid="F18">18C, D</xref>)</td><td rowspan="1" colspan="1"><bold><italic><tp:taxon-name><tp:taxon-name-part taxon-name-part-type="genus" reg="Anatrimonia">A.</tp:taxon-name-part> <tp:taxon-name-part taxon-name-part-type="species" reg="wangi">wangi</tp:taxon-name-part></tp:taxon-name></italic> sp. nov</bold>.</td></tr><tr><td rowspan="1" colspan="1">10</td><td rowspan="1" colspan="1">IV–X without longitudinal ridges in males; base of dorsal ridges wider than aedeagus; endophallic sac with three small sclerites (Fig. <xref ref-type="fig" rid="F5">5C, D</xref>)</td><td rowspan="1" colspan="1">
                      <bold><italic><tp:taxon-name><tp:taxon-name-part taxon-name-part-type="genus" reg="Anatrimonia">A.</tp:taxon-name-part> <tp:taxon-name-part taxon-name-part-type="species" reg="albofasciata">albofasciata</tp:taxon-name-part></tp:taxon-name></italic> (Jacoby)</bold>
                    </td></tr><tr><td rowspan="1" colspan="1">–</td><td rowspan="1" colspan="1">IV–X with longitudinal ridges in males; base of dorsal ridges narrower than aedeagus; endophallic sac with 1 flagellum-like sclerite and 2 small sclerites (Fig. <xref ref-type="fig" rid="F7">7C, D</xref>)</td><td rowspan="1" colspan="1"><bold><italic><tp:taxon-name><tp:taxon-name-part taxon-name-part-type="genus" reg="Anatrimonia">A.</tp:taxon-name-part> <tp:taxon-name-part taxon-name-part-type="species" reg="cheni">cheni</tp:taxon-name-part></tp:taxon-name></italic> sp. nov</bold>.</td></tr></tbody></table></table-wrap></sec></tp:treatment-sec><tp:treatment-sec><!--Section generated to contain objects referenced in tp:taxon-treatment.--><fig id="F12" position="float" orientation="portrait"><object-id xmlns:xlink="http://www.w3.org/1999/xlink" content-type="doi" xlink:type="simple">10.3897/zookeys.1275.179136.figure12</object-id><object-id xmlns:xlink="http://www.w3.org/1999/xlink" content-type="arpha" xlink:type="simple">4B322784-4667-559C-88B6-9DB6F68308F3</object-id><label>Figure 12.</label><caption><p>Habitus of <italic><tp:taxon-name><tp:taxon-name-part taxon-name-part-type="genus" reg="Anatrimonia">Anatrimonia</tp:taxon-name-part> <tp:taxon-name-part taxon-name-part-type="species" reg="jungchani">jungchani</tp:taxon-name-part></tp:taxon-name></italic> sp. nov., <italic><tp:taxon-name><tp:taxon-name-part taxon-name-part-type="genus" reg="Anatrimonia">A.</tp:taxon-name-part> <tp:taxon-name-part taxon-name-part-type="species" reg="yuae">yuae</tp:taxon-name-part></tp:taxon-name></italic> sp. nov., and <italic><tp:taxon-name><tp:taxon-name-part taxon-name-part-type="genus" reg="Anatrimonia">A.</tp:taxon-name-part> <tp:taxon-name-part taxon-name-part-type="species" reg="yunnanensis">yunnanensis</tp:taxon-name-part></tp:taxon-name></italic> sp. nov. <bold>A</bold>. <italic><tp:taxon-name><tp:taxon-name-part taxon-name-part-type="genus" reg="Anadimonia">Anadimonia</tp:taxon-name-part> <tp:taxon-name-part taxon-name-part-type="species" reg="jungchani">jungchani</tp:taxon-name-part></tp:taxon-name></italic> sp. nov., female, dorsal view; <bold>B</bold>. Ditto, ventral view; <bold>C</bold>. Ditto, lateral view; <bold>D</bold>. <italic><tp:taxon-name><tp:taxon-name-part taxon-name-part-type="genus" reg="Anatrimonia">A.</tp:taxon-name-part> <tp:taxon-name-part taxon-name-part-type="species" reg="yuae">yuae</tp:taxon-name-part></tp:taxon-name></italic> sp. nov., male, dorsal view; <bold>E</bold>. Ditto, ventral view; <bold>F</bold>. Ditto, lateral view; <bold>G</bold>. <italic><tp:taxon-name><tp:taxon-name-part taxon-name-part-type="genus" reg="Anatrimonia">A.</tp:taxon-name-part> <tp:taxon-name-part taxon-name-part-type="species" reg="yunnanensis">yunnanensis</tp:taxon-name-part></tp:taxon-name></italic> sp. nov., female, dorsal view; <bold>H</bold>. Ditto, ventral view; <bold>I</bold>. Ditto, lateral view.</p></caption><graphic xmlns:xlink="http://www.w3.org/1999/xlink" xlink:href="zookeys-1275-169_article-179136__-g012.jpg" id="oo_1573565.jpg" position="float" orientation="portrait" xlink:type="simple"><uri content-type="original_file" xlink:type="simple">https://binary.pensoft.net/fig/1573565</uri></graphic></fig><fig id="F20" position="float" orientation="portrait"><object-id xmlns:xlink="http://www.w3.org/1999/xlink" content-type="doi" xlink:type="simple">10.3897/zookeys.1275.179136.figure20</object-id><object-id xmlns:xlink="http://www.w3.org/1999/xlink" content-type="arpha" xlink:type="simple">C1809C23-F9C6-5E39-B169-5CF37718D779</object-id><label>Figure 20.</label><caption><p><italic><tp:taxon-name><tp:taxon-name-part taxon-name-part-type="genus" reg="Anatrimonia">Anatrimonia</tp:taxon-name-part> <tp:taxon-name-part taxon-name-part-type="species" reg="yunnanensis">yunnanensis</tp:taxon-name-part></tp:taxon-name></italic> sp. nov. <bold>A</bold>. Antenna, male; <bold>B</bold>. Antenna, female; <bold>C</bold>. Aedeagus, dorsal view; <bold>D</bold>. Aedeagus, lateral view; <bold>E</bold>. Abdominal ventrite VIII, female; <bold>F</bold>. Spermatheca; <bold>G</bold>. Gonocoxae.</p></caption><graphic xmlns:xlink="http://www.w3.org/1999/xlink" xlink:href="zookeys-1275-169_article-179136__-g020.jpg" id="oo_1573573.jpg" position="float" orientation="portrait" xlink:type="simple"><uri content-type="original_file" xlink:type="simple">https://binary.pensoft.net/fig/1573573</uri></graphic></fig><fig id="F13" position="float" orientation="portrait"><object-id xmlns:xlink="http://www.w3.org/1999/xlink" content-type="doi" xlink:type="simple">10.3897/zookeys.1275.179136.figure13</object-id><object-id xmlns:xlink="http://www.w3.org/1999/xlink" content-type="arpha" xlink:type="simple">6A37E86A-9EBB-5B37-924F-20ADC02179F4</object-id><label>Figure 13.</label><caption><p><italic><tp:taxon-name><tp:taxon-name-part taxon-name-part-type="genus" reg="Anatrimonia">Anatrimonia</tp:taxon-name-part> <tp:taxon-name-part taxon-name-part-type="species" reg="jungchani">jungchani</tp:taxon-name-part></tp:taxon-name></italic> sp. nov. <bold>A</bold>. Antenna, male; <bold>B</bold>. Antenna, female; <bold>C</bold>. Aedeagus, dorsal view; <bold>D</bold>. Aedeagus, lateral view; <bold>E</bold>. Abdominal ventrite VIII, female; <bold>F</bold>. Spermatheca; <bold>G</bold>. Gonocoxae.</p></caption><graphic xmlns:xlink="http://www.w3.org/1999/xlink" xlink:href="zookeys-1275-169_article-179136__-g013.jpg" id="oo_1573566.jpg" position="float" orientation="portrait" xlink:type="simple"><uri content-type="original_file" xlink:type="simple">https://binary.pensoft.net/fig/1573566</uri></graphic></fig><fig id="F19" position="float" orientation="portrait"><object-id xmlns:xlink="http://www.w3.org/1999/xlink" content-type="doi" xlink:type="simple">10.3897/zookeys.1275.179136.figure19</object-id><object-id xmlns:xlink="http://www.w3.org/1999/xlink" content-type="arpha" xlink:type="simple">2B86101C-E657-5A02-9BF4-80B4BB415BEA</object-id><label>Figure 19.</label><caption><p><italic><tp:taxon-name><tp:taxon-name-part taxon-name-part-type="genus" reg="Anatrimonia">Anatrimonia</tp:taxon-name-part> <tp:taxon-name-part taxon-name-part-type="species" reg="yuae">yuae</tp:taxon-name-part></tp:taxon-name></italic> sp. nov. <bold>A</bold>. Antenna, male; <bold>B</bold>. Antenna, female; <bold>C</bold>. Aedeagus, dorsal view; <bold>D</bold>. Aedeagus, lateral view; <bold>E</bold>. Abdominal ventrite VIII, female; <bold>F</bold>. Spermatheca; <bold>G</bold>. Gonocoxae.</p></caption><graphic xmlns:xlink="http://www.w3.org/1999/xlink" xlink:href="zookeys-1275-169_article-179136__-g019.jpg" id="oo_1573572.jpg" position="float" orientation="portrait" xlink:type="simple"><uri content-type="original_file" xlink:type="simple">https://binary.pensoft.net/fig/1573572</uri></graphic></fig><fig id="F6" position="float" orientation="portrait"><object-id xmlns:xlink="http://www.w3.org/1999/xlink" content-type="doi" xlink:type="simple">10.3897/zookeys.1275.179136.figure6</object-id><object-id xmlns:xlink="http://www.w3.org/1999/xlink" content-type="arpha" xlink:type="simple">E9D3DE8E-ECFF-5D90-8ADE-43500C19004A</object-id><label>Figure 6.</label><caption><p>Habitus of <italic><tp:taxon-name><tp:taxon-name-part taxon-name-part-type="genus" reg="Anatrimonia">Anatrimonia</tp:taxon-name-part> <tp:taxon-name-part taxon-name-part-type="species" reg="cheni">cheni</tp:taxon-name-part></tp:taxon-name></italic> sp. nov. and  <tp:taxon-name><tp:taxon-name-part taxon-name-part-type="genus" reg="Anatrimonia">A.</tp:taxon-name-part> <tp:taxon-name-part taxon-name-part-type="species">chungi</tp:taxon-name-part></tp:taxon-name> sp. nov. <bold>A</bold>. <italic><tp:taxon-name><tp:taxon-name-part taxon-name-part-type="genus" reg="Anadimonia">Anadimonia</tp:taxon-name-part> <tp:taxon-name-part taxon-name-part-type="species" reg="cheni">cheni</tp:taxon-name-part></tp:taxon-name></italic> sp. nov., male, dorsal view; <bold>B</bold>. Ditto, ventral view; <bold>C</bold>. Ditto, lateral view; <bold>D</bold>. <italic><tp:taxon-name><tp:taxon-name-part taxon-name-part-type="genus" reg="Anadimonia">A.</tp:taxon-name-part> <tp:taxon-name-part taxon-name-part-type="species" reg="chungi">chungi</tp:taxon-name-part></tp:taxon-name></italic> sp. nov., male, dorsal view; <bold>E</bold>. Ditto, ventral view; <bold>F</bold>. Ditto, lateral view.</p></caption><graphic xmlns:xlink="http://www.w3.org/1999/xlink" xlink:href="zookeys-1275-169_article-179136__-g006.jpg" id="oo_1573559.jpg" position="float" orientation="portrait" xlink:type="simple"><uri content-type="original_file" xlink:type="simple">https://binary.pensoft.net/fig/1573559</uri></graphic></fig><fig id="F10" position="float" orientation="portrait"><object-id xmlns:xlink="http://www.w3.org/1999/xlink" content-type="doi" xlink:type="simple">10.3897/zookeys.1275.179136.figure10</object-id><object-id xmlns:xlink="http://www.w3.org/1999/xlink" content-type="arpha" xlink:type="simple">83231D30-B921-5220-A09F-CB23C20EFFA8</object-id><label>Figure 10.</label><caption><p>Habitus of <italic><tp:taxon-name><tp:taxon-name-part taxon-name-part-type="genus" reg="Anatrimonia">Anatrimonia</tp:taxon-name-part> <tp:taxon-name-part taxon-name-part-type="species" reg="huangi">huangi</tp:taxon-name-part></tp:taxon-name></italic> sp. nov. and <italic><tp:taxon-name><tp:taxon-name-part taxon-name-part-type="genus" reg="Anatrimonia">A.</tp:taxon-name-part> <tp:taxon-name-part taxon-name-part-type="species" reg="meihuai">meihuai</tp:taxon-name-part></tp:taxon-name></italic> sp. nov. <bold>A</bold>. <italic><tp:taxon-name><tp:taxon-name-part taxon-name-part-type="genus" reg="Anadimonia">Anadimonia</tp:taxon-name-part> <tp:taxon-name-part taxon-name-part-type="species" reg="huangi">huangi</tp:taxon-name-part></tp:taxon-name></italic> sp. nov., male, dorsal view; <bold>B</bold>. Ditto, ventral view; <bold>C</bold>. Ditto, lateral view; <bold>D</bold>. <italic><tp:taxon-name><tp:taxon-name-part taxon-name-part-type="genus" reg="Anatrimonia">A.</tp:taxon-name-part> <tp:taxon-name-part taxon-name-part-type="species" reg="huangi">huangi</tp:taxon-name-part></tp:taxon-name></italic> sp. nov., female, dorsal view; <bold>E</bold>. Ditto, ventral view; <bold>F</bold>. Ditto, lateral view; <bold>G</bold>. <italic><tp:taxon-name><tp:taxon-name-part taxon-name-part-type="genus" reg="Anatrimonia">A.</tp:taxon-name-part> <tp:taxon-name-part taxon-name-part-type="species" reg="meihuai">meihuai</tp:taxon-name-part></tp:taxon-name></italic> sp. nov., female, dorsal view; <bold>H</bold>. Ditto, ventral view; <bold>I</bold>. Ditto, lateral view.</p></caption><graphic xmlns:xlink="http://www.w3.org/1999/xlink" xlink:href="zookeys-1275-169_article-179136__-g010.jpg" id="oo_1573563.jpg" position="float" orientation="portrait" xlink:type="simple"><uri content-type="original_file" xlink:type="simple">https://binary.pensoft.net/fig/1573563</uri></graphic></fig><fig id="F16" position="float" orientation="portrait"><object-id xmlns:xlink="http://www.w3.org/1999/xlink" content-type="doi" xlink:type="simple">10.3897/zookeys.1275.179136.figure16</object-id><object-id xmlns:xlink="http://www.w3.org/1999/xlink" content-type="arpha" xlink:type="simple">91221F3F-5BB5-5D7E-86AC-CAD20308454B</object-id><label>Figure 16.</label><caption><p>Habitus of <italic><tp:taxon-name><tp:taxon-name-part taxon-name-part-type="genus" reg="Anatrimonia">Anatrimonia</tp:taxon-name-part> <tp:taxon-name-part taxon-name-part-type="species" reg="tsoui">tsoui</tp:taxon-name-part></tp:taxon-name></italic> sp. nov. <bold>A</bold>. Male, dorsal view; <bold>B</bold>. Ditto, ventral view; <bold>C</bold>. Ditto, lateral view; <bold>D</bold>. Female, dorsal view; <bold>E</bold>. Ditto, ventral view; <bold>F</bold>. Ditto, lateral view; <bold>G</bold>. Male, from alpine habit (Tatachia 塔塔加), male, dorsal view; <bold>H</bold>. Ditto, ventral view; <bold>I</bold>. Ditto, lateral view.</p></caption><graphic xmlns:xlink="http://www.w3.org/1999/xlink" xlink:href="zookeys-1275-169_article-179136__-g016.jpg" id="oo_1573569.jpg" position="float" orientation="portrait" xlink:type="simple"><uri content-type="original_file" xlink:type="simple">https://binary.pensoft.net/fig/1573569</uri></graphic></fig><fig id="F2" position="float" orientation="portrait"><object-id xmlns:xlink="http://www.w3.org/1999/xlink" content-type="doi" xlink:type="simple">10.3897/zookeys.1275.179136.figure2</object-id><object-id xmlns:xlink="http://www.w3.org/1999/xlink" content-type="arpha" xlink:type="simple">6E679B66-F448-5267-A750-F3437E54B478</object-id><label>Figure 2.</label><caption><p>Habitus of <italic><tp:taxon-name><tp:taxon-name-part taxon-name-part-type="genus" reg="Anadimonia">Anadimonia</tp:taxon-name-part> <tp:taxon-name-part taxon-name-part-type="species" reg="potanini">potanini</tp:taxon-name-part></tp:taxon-name></italic> Ogloblin <bold>A</bold>. Male, dorsal view; <bold>B</bold>. Ditto, ventral view; <bold>C</bold>. Ditto, lateral view.</p></caption><graphic xmlns:xlink="http://www.w3.org/1999/xlink" xlink:href="zookeys-1275-169_article-179136__-g002.jpg" id="oo_1573555.jpg" position="float" orientation="portrait" xlink:type="simple"><uri content-type="original_file" xlink:type="simple">https://binary.pensoft.net/fig/1573555</uri></graphic></fig><fig id="F14" position="float" orientation="portrait"><object-id xmlns:xlink="http://www.w3.org/1999/xlink" content-type="doi" xlink:type="simple">10.3897/zookeys.1275.179136.figure14</object-id><object-id xmlns:xlink="http://www.w3.org/1999/xlink" content-type="arpha" xlink:type="simple">0D12FF1A-54B2-5AD8-B78A-56D3F64B0C33</object-id><label>Figure 14.</label><caption><p><italic><tp:taxon-name><tp:taxon-name-part taxon-name-part-type="genus" reg="Anatrimonia">Anatrimonia</tp:taxon-name-part> <tp:taxon-name-part taxon-name-part-type="species" reg="meihuai">meihuai</tp:taxon-name-part></tp:taxon-name></italic> sp. nov. <bold>A</bold>. Antenna, male; <bold>B</bold>. Antenna, female; <bold>C</bold>. Aedeagus, dorsal view; <bold>D</bold>. Aedeagus, lateral view; <bold>E</bold>. Abdominal ventrite VIII, female; <bold>F</bold>. Spermatheca; <bold>G</bold>. Gonocoxae.</p></caption><graphic xmlns:xlink="http://www.w3.org/1999/xlink" xlink:href="zookeys-1275-169_article-179136__-g014.jpg" id="oo_1573567.jpg" position="float" orientation="portrait" xlink:type="simple"><uri content-type="original_file" xlink:type="simple">https://binary.pensoft.net/fig/1573567</uri></graphic></fig><fig id="F11" position="float" orientation="portrait"><object-id xmlns:xlink="http://www.w3.org/1999/xlink" content-type="doi" xlink:type="simple">10.3897/zookeys.1275.179136.figure11</object-id><object-id xmlns:xlink="http://www.w3.org/1999/xlink" content-type="arpha" xlink:type="simple">99C971AD-7B33-535A-9D09-66049E5F553C</object-id><label>Figure 11.</label><caption><p><italic><tp:taxon-name><tp:taxon-name-part taxon-name-part-type="genus" reg="Anatrimonia">Anatrimonia</tp:taxon-name-part> <tp:taxon-name-part taxon-name-part-type="species" reg="huangi">huangi</tp:taxon-name-part></tp:taxon-name></italic> sp. nov. <bold>A</bold>. Antenna, male; <bold>B</bold>. Antenna, female; <bold>C</bold>. Aedeagus, dorsal view; <bold>D</bold>. Aedeagus, lateral view; <bold>E</bold>. Abdominal ventrite VIII, female; <bold>F</bold>. Spermatheca; <bold>G</bold>. Gonocoxae.</p></caption><graphic xmlns:xlink="http://www.w3.org/1999/xlink" xlink:href="zookeys-1275-169_article-179136__-g011.jpg" id="oo_1573564.jpg" position="float" orientation="portrait" xlink:type="simple"><uri content-type="original_file" xlink:type="simple">https://binary.pensoft.net/fig/1573564</uri></graphic></fig><fig id="F8" position="float" orientation="portrait"><object-id xmlns:xlink="http://www.w3.org/1999/xlink" content-type="doi" xlink:type="simple">10.3897/zookeys.1275.179136.figure8</object-id><object-id xmlns:xlink="http://www.w3.org/1999/xlink" content-type="arpha" xlink:type="simple">83746937-E154-5FB0-B770-36ECEB226871</object-id><label>Figure 8.</label><caption><p><italic><tp:taxon-name><tp:taxon-name-part taxon-name-part-type="genus" reg="Anatrimonia">Anatrimonia</tp:taxon-name-part> <tp:taxon-name-part taxon-name-part-type="species" reg="chungi">chungi</tp:taxon-name-part></tp:taxon-name></italic> sp. nov. <bold>A</bold>. Antenna, male; <bold>B</bold>. Antenna, female; <bold>C</bold>. Aedeagus, dorsal view; <bold>D</bold>. Aedeagus, lateral view; <bold>E</bold>. Abdominal ventrite VIII, female; <bold>F</bold>. Spermatheca; <bold>G</bold>. Gonocoxae.</p></caption><graphic xmlns:xlink="http://www.w3.org/1999/xlink" xlink:href="zookeys-1275-169_article-179136__-g008.jpg" id="oo_1573561.jpg" position="float" orientation="portrait" xlink:type="simple"><uri content-type="original_file" xlink:type="simple">https://binary.pensoft.net/fig/1573561</uri></graphic></fig><fig id="F5" position="float" orientation="portrait"><object-id xmlns:xlink="http://www.w3.org/1999/xlink" content-type="doi" xlink:type="simple">10.3897/zookeys.1275.179136.figure5</object-id><object-id xmlns:xlink="http://www.w3.org/1999/xlink" content-type="arpha" xlink:type="simple">1B9010D5-AACE-5CB6-BB50-7C3331161280</object-id><label>Figure 5.</label><caption><p><italic><tp:taxon-name><tp:taxon-name-part taxon-name-part-type="genus" reg="Anatrimonia">Anatrimonia</tp:taxon-name-part> <tp:taxon-name-part taxon-name-part-type="species" reg="albofasciata">albofasciata</tp:taxon-name-part></tp:taxon-name></italic> (Jacoby), comb. nov. <bold>A</bold>. Antenna, male; <bold>B</bold>. Antenna, female; <bold>C</bold>. Aedeagus, dorsal view; <bold>D</bold>. Aedeagus, lateral view; <bold>E</bold>. Abdominal ventrite VIII, female; <bold>F</bold>. Gonocoxae; <bold>G</bold>. Spermatheca.</p></caption><graphic xmlns:xlink="http://www.w3.org/1999/xlink" xlink:href="zookeys-1275-169_article-179136__-g005.jpg" id="oo_1573558.jpg" position="float" orientation="portrait" xlink:type="simple"><uri content-type="original_file" xlink:type="simple">https://binary.pensoft.net/fig/1573558</uri></graphic></fig><fig id="F4" position="float" orientation="portrait"><object-id xmlns:xlink="http://www.w3.org/1999/xlink" content-type="doi" xlink:type="simple">10.3897/zookeys.1275.179136.figure4</object-id><object-id xmlns:xlink="http://www.w3.org/1999/xlink" content-type="arpha" xlink:type="simple">ECC94939-7B46-591D-B92D-7685B5E24287</object-id><label>Figure 4.</label><caption><p>Type specimens and labels <bold>A</bold>. <italic><tp:taxon-name><tp:taxon-name-part taxon-name-part-type="genus" reg="Atysa">Atysa</tp:taxon-name-part> <tp:taxon-name-part taxon-name-part-type="species" reg="albofasciata">albofasciata</tp:taxon-name-part></tp:taxon-name></italic> Jacoby, 1892, holotype, dorsal view; <bold>B</bold>. Ditto, lateral view; <bold>C</bold>. Labels pinned with holotype; <bold>D</bold>. <italic><tp:taxon-name><tp:taxon-name-part taxon-name-part-type="genus" reg="Trichocerophysa">Trichocerophysa</tp:taxon-name-part> <tp:taxon-name-part taxon-name-part-type="species" reg="hainana">hainana</tp:taxon-name-part></tp:taxon-name></italic> Gressitt &amp; Kimoto, 1963, holotype, dorsal view; <bold>E</bold>. Ditto, ventral view; <bold>F</bold>. Labels pinned with holotype.</p></caption><graphic xmlns:xlink="http://www.w3.org/1999/xlink" xlink:href="zookeys-1275-169_article-179136__-g004.jpg" id="oo_1573557.jpg" position="float" orientation="portrait" xlink:type="simple"><uri content-type="original_file" xlink:type="simple">https://binary.pensoft.net/fig/1573557</uri></graphic></fig><fig id="F9" position="float" orientation="portrait"><object-id xmlns:xlink="http://www.w3.org/1999/xlink" content-type="doi" xlink:type="simple">10.3897/zookeys.1275.179136.figure9</object-id><object-id xmlns:xlink="http://www.w3.org/1999/xlink" content-type="arpha" xlink:type="simple">F6081046-10AC-51A2-A070-A571BFF9114A</object-id><label>Figure 9.</label><caption><p><italic><tp:taxon-name><tp:taxon-name-part taxon-name-part-type="genus" reg="Anatrimonia">Anatrimonia</tp:taxon-name-part> <tp:taxon-name-part taxon-name-part-type="species" reg="hainana">hainana</tp:taxon-name-part></tp:taxon-name></italic> (Gressitt &amp; Kimoto, 1963) stat. rec. &amp; comb. nov. <bold>A</bold>. Antenna, male; <bold>B</bold>. Antenna, female; <bold>C</bold>. Aedeagus, dorsal view; <bold>D</bold>. Aedeagus, lateral view; <bold>E</bold>. Abdominal ventrite VIII, female; <bold>F</bold>. Gonocoxae; <bold>G</bold>. Spermatheca.</p></caption><graphic xmlns:xlink="http://www.w3.org/1999/xlink" xlink:href="zookeys-1275-169_article-179136__-g009.jpg" id="oo_1573562.jpg" position="float" orientation="portrait" xlink:type="simple"><uri content-type="original_file" xlink:type="simple">https://binary.pensoft.net/fig/1573562</uri></graphic></fig><fig id="F18" position="float" orientation="portrait"><object-id xmlns:xlink="http://www.w3.org/1999/xlink" content-type="doi" xlink:type="simple">10.3897/zookeys.1275.179136.figure18</object-id><object-id xmlns:xlink="http://www.w3.org/1999/xlink" content-type="arpha" xlink:type="simple">A58B6AD1-E74F-5C6E-B7DD-0FC2D6ABDC06</object-id><label>Figure 18.</label><caption><p><italic><tp:taxon-name><tp:taxon-name-part taxon-name-part-type="genus" reg="Anatrimonia">Anatrimonia</tp:taxon-name-part> <tp:taxon-name-part taxon-name-part-type="species" reg="wangi">wangi</tp:taxon-name-part></tp:taxon-name></italic> sp. nov. <bold>A</bold>. Antenna, male; <bold>B</bold>. Antenna, female; <bold>C</bold>. Aedeagus, dorsal view; <bold>D</bold>. Aedeagus, lateral view; <bold>E</bold>. Abdominal ventrite VIII, female; <bold>F</bold>. Spermatheca; <bold>G</bold>. Gonocoxae.</p></caption><graphic xmlns:xlink="http://www.w3.org/1999/xlink" xlink:href="zookeys-1275-169_article-179136__-g018.jpg" id="oo_1573571.jpg" position="float" orientation="portrait" xlink:type="simple"><uri content-type="original_file" xlink:type="simple">https://binary.pensoft.net/fig/1573571</uri></graphic></fig><fig id="F7" position="float" orientation="portrait"><object-id xmlns:xlink="http://www.w3.org/1999/xlink" content-type="doi" xlink:type="simple">10.3897/zookeys.1275.179136.figure7</object-id><object-id xmlns:xlink="http://www.w3.org/1999/xlink" content-type="arpha" xlink:type="simple">CFC406C9-39CB-5658-9D87-5928D8E026B7</object-id><label>Figure 7.</label><caption><p><italic><tp:taxon-name><tp:taxon-name-part taxon-name-part-type="genus" reg="Anatrimonia">Anatrimonia</tp:taxon-name-part> <tp:taxon-name-part taxon-name-part-type="species" reg="cheni">cheni</tp:taxon-name-part></tp:taxon-name></italic> sp. nov. <bold>A</bold>. Antenna, male; <bold>B</bold>. Antenna, female; <bold>C</bold>. Aedeagus, dorsal view; <bold>D</bold>. Aedeagus, lateral view; <bold>E</bold>. Abdominal ventrite VIII, female; <bold>F</bold>. Gonocoxae; <bold>G</bold>. Spermatheca.</p></caption><graphic xmlns:xlink="http://www.w3.org/1999/xlink" xlink:href="zookeys-1275-169_article-179136__-g007.jpg" id="oo_1573560.jpg" position="float" orientation="portrait" xlink:type="simple"><uri content-type="original_file" xlink:type="simple">https://binary.pensoft.net/fig/1573560</uri></graphic></fig></tp:treatment-sec></tp:taxon-treatment>
